# Supplementary material for: Hypothesis driven single cell dual oscillator mathematical model of circadian rhythms
Source: PLoS One. 2017 May 9;12(5):e0177197. doi: 10.1371/journal.pone.0177197 (PMC5423656; doi:10.1371/journal.pone.0177197)
Supplement: S1 Programs — (ZIP) [file pone.0177197.s010.zip]

Archive with 21 entries (21 files):
- Prgrams/actogram_R.m
- Prgrams/coupled__Model.m
- Prgrams/Mutant_time_series.xlsx
- Prgrams/New_model.ode
- Prgrams/New_model_Entrainment.m
- Prgrams/New_model_Entrainment_with_gating.m
- Prgrams/New_model_per1mutant_DD.m
- Prgrams/New_model_per1mutant_PRC.m
- Prgrams/New_model_per2_mutant_DD.m
- Prgrams/New_model_per2mutant_PRC.m
- Prgrams/New_model_WT_DD.m
- Prgrams/New_model_WT_PRC.m
- Prgrams/Nwe_model_Periodlength.m
- Prgrams/Peaking_Time_Calculation.m
- Prgrams/per1_per2_LD1212.xlsx
- Prgrams/Period_sensitivity.m
- Prgrams/Photo period per2M.xlsx
- Prgrams/Photo period wild.xlsx
- Prgrams/PRC_data.xlsx
- Prgrams/README.txt
- Prgrams/Wild_type_Data.xlsx
