# Supplementary material for: Hypothesis driven single cell dual oscillator mathematical model of circadian rhythms
Source: PLoS One. 2017 May 9;12(5):e0177197. doi: 10.1371/journal.pone.0177197 (PMC5423656; doi:10.1371/journal.pone.0177197)
Supplement: S1 Programs — (ZIP) [file pone.0177197.s010.zip › Prgrams/actogram_R.m]

function actogram_R(t,x1,th1,per1,days1,rep1,x2,th2,per2,days2,rep2)
    
%%% Plot the actogram of the coupled oscillator model (coupled_Model.m) 
% t: Time
% x1:Time series 1 for M activity
% th1: Threshold for defining M activity
% per1 = period (typically 24h)
% days1: Number of days for M activity
% rep1: Number of repetition for M activity (1 for single actogram, 2 for double actogram)
% x2:Time series 2 for E activity
% th2: Threshold for defining E activity
% per2 = period (typically 24h)
% days2: Number of days for E activity
% rep2: Number of repetition for E activity (1 for single actogram, 2 for double actogram)

clf;

%%% Plot data

for td=0:days1-1
        
    t1=td*per1;
    t2=t1+(rep1*per1);

    k=find(t>t1 & t<t2);

    y=x1(k);
    
    k=find(y>th1);

    ta=t(k);

    h=days1-td;

    plot(ta,h*ones(1,length(k)),'b.')
    hold on;
    
end
%**********************************************************************

for td=0:days2-1
        
    t1=td*per2;
    t2=t1+(rep2*per2);

    k=find(t>t1 & t<t2);

    y=x2(k);
    
    k=find(y>th2);

    ta=t(k);

    h=days2-td;

    plot(ta,h*ones(1,length(k)),'r.')
    hold on;
    
end

%*********************************************************************

%%% Axis limits and labels

xlim([0 per1*rep1])
ylim([0.01 days1+0.99])

set(gca,'YTickLabel',{''})

xlabel('Time','fontsize',18);
ylabel('Days','fontsize',18);

ylabh = get(gca,'yLabel'); 
set(ylabh,'Position',get(ylabh,'Position') - [2.5 0 0]);  % shift y-label to left 

%% Examples How to excute the function  (Uncomment and coppy paste in the command window)

%  t=0:0.001:480;
% x1=sin(2*pi*(1/24)*t);
% th1=(2/3)*max(x1);
% days1=10;
% rep1=2;
% per1=24;
% 
% x2=sin(2*pi*(1/24)*(t-1));
% th2=(2/3)*max(x2);
% days2=10;
% rep2=2;
% per2=24;
% 
% actogram_R(t,x1,th1,per1,days1,rep1,x2,th2,per2,days2,rep2)
