# Supplementary material for: Hypothesis driven single cell dual oscillator mathematical model of circadian rhythms
Source: PLoS One. 2017 May 9;12(5):e0177197. doi: 10.1371/journal.pone.0177197 (PMC5423656; doi:10.1371/journal.pone.0177197)
Supplement: S1 Programs — (ZIP) [file pone.0177197.s010.zip › Prgrams/coupled__Model.m]

function coupled__Model

clc;clear all;close all;
%% This is the coupled ME oscillator for splitting

t_end=7000;
dt=0.01;
t=0:dt:t_end;

 B=0*ones(1,28);
 
[t,A]=ode15s(@ode1,t,B);

%% Normalization (cycle by cycle)
cycle=round(t_end/24);

%variables used for actogram

x2_M=A(:,3);%PER1
x2_E=A(:,16);

PER1norm_M=[];
PER1norm_E=[];


for td=0:cycle-1
        
    t1=td*24;
    t2=t1+(24);

    k=find(t>t1 & t<=t2);
    
     ym2=x2_M(k);
     ye2=x2_E(k); 
  
  ynm2=(ym2-min(ym2))/(max(ym2)-min(ym2));
  yne2=(ye2-min(ye2))/(max(ye2)-min(ye2));
   
    PER1norm_M=[PER1norm_M ynm2'];
   PER1norm_E=[PER1norm_E yne2'];
   
end

%period calculation
x1=find(t>2000);

x=A(:,1);
x_new=x(x1);
x=x_new;
N=mean(x_new);
zerIdx=[];
for i=1:length(x)-1
   if ((x(i)<N && x(i+1)>N))
      zerIdx(end+1)=i; % save index of zero-crossing
   end
end

t1=t(zerIdx); % display timepoints of zero-crossings
for j=1:length(t1)-1
    period1(j)=t1(j+1)-t1(j);
end
period1;
M1=mean(period1);%find out the mean period

Period_of_oscillation=M1;

%% period of E

x=A(:,14);
x_new=x(x1);
x=x_new;
N=mean(x_new);
zerIdx=[];
for i=1:length(x)-1
   if ((x(i)<N && x(i+1)>N))
      zerIdx(end+1)=i; % save index of zero-crossing
   end
end

t1=t(zerIdx); % display timepoints of zero-crossings
for j=1:length(t1)-1
    period1(j)=t1(j+1)-t1(j);
end
period1;
M1=mean(period1);%find out the mean period

Period_of_oscillation=M1;

%% actogram generation
k1=find(t>2500);

t_act=t(k1);
xref_M=PER1norm_M(k1(1:end-1));
xref_E=PER1norm_E(k1(1:end-1));

th=1.8*mean(xref_M);
rep=2; %Number repetation
days=100;
per=24;%period
th1=1.8*mean(xref_E);

rep1=rep;days1=days;per1=per;


  actogram_R(t,xref_M,th,per,days,rep,xref_E,th1,per1,days1,rep1);


function dadt=ode1(t,B)

dadt=zeros(size(B));

Mp1m=B(1);P1cm=B(2);P1nm=B(3);
Mp2m=B(4);P2cm=B(5);P2nm=B(6);
Mbm=B(7);B1m=B(8);B2m=B(9);
Mrm=B(10);Rm=B(11);PBm=B(12);PB2m=B(13);
%% ********************************************
Mp1e=B(14);P1ce=B(15);P1ne=B(16);
Mp2e=B(17);P2ce=B(18);P2ne=B(19);
Mbe=B(20);B1e=B(21);B2e=B(22);
Mre=B(23);Re=B(24);PBe=B(25);PB2e=B(26);
% CB=B(27);
VIP=B(27);AVP=B(28);

% M oscillator

vs1m=4;vs2m=2;vs3m=3.8;vs5m=0.5;vs4m= 1.2300;

ka1m= 0.4400;ka2m  = 1.6600;ka3m= 1.4800;ka4m  = 1.5000;

kI1m= 6.6300;

ke1m = 0.8200;ke2m = 0.9800;ke3m = 0.6;ke4m  = 1.6500;ke5m  = 1.1300;ke6m  = 1;
ke7m  = 0.3000;ke8m = 1.0500;ke9m  = 1.7000;ke10m = 3.5800;ke11m  = 0.0260;

kx1m= 0.2900;sm  = 4.0700;mm  = 2.6500;wm= 5.2000;

k1m=2.5;k2m= 1.7000;k3m  = 1.4400;k4m  = 1.6500;k5m  = 0.8700;k6m  = 1.6000;k7m  = 3.5700;


kd1m=0.05;kd2m = 0.0900;kd3m = 0.0800;kd4m  = 0.0300;kd5m  = 0.2000;kd6m  = 0.0800;kd7m= 1.3400;
kd8m  = 0.4900;kd9m  = 0.7000;kd10m  = 0.1900;kd11m  = 0.9200;kd12m=0.29;kd13m=0.07;

v1m= 0.4400;v2m  = 1.3800;v3m  = 1.6700;v4m= 0.4400;v5m  = 1.3800;v6m  = 1.6700;
v7m= 4.9000;v8m  = 0.3700;v9m  = 0.6000;v10m  = 1.5100;v11m  = 0.1300;

kp1m=0.1;kp2m=1.9;kp3m=0.11;kp4m=0.7;


%% ************************************************************************************
%% E oscr

kI1e= 6.6300;

kx1e= 0.2900;se  = 4.0700;me  = 2.6500;we= 5.2000;

ka1e= 0.4400;ka2e  = 1.6600;ka3e= 1.4800;ka4e  = 1.5000;


ke1e = 0.8200;ke2e = 0.9800;ke3e = 0.6000;ke4e  = 1.6500;ke5e  = 1.1300;ke6e  = 1;ke7e  = 0.3000;
ke8e = 1.0500;ke9e  = 1.7000;ke10e = 3.5800;ke11e  = 0.0260;

v1e= 1.4700;v2e = 0.4900;v3e  = 0.4200;v4e= 0.4400;v5e  = 1.3800;
v6e  = 1.6700;v7e= 4.9000;v8e  = 0.3700;v9e  = 0.6000;v10e  = 1.5100;v11e  = 0.1300;

kd1e= 0.1100;kd2e = 0.0900;kd3e= 1.0700;kd4e=0.01;kd5e  = 0.1000;kd6e  = 0.0800;kd7e= 1.3400;kd8e  = 0.4900;
kd9e  = 0.7000;kd10e  = 0.1900;kd11e  = 0.9200;kd12e=0.29;kd13e=0.07;


k1e= 0.3300;k2e= 1.7000;k3e=0.5;k4e=1;k5e  = 0.8700;k6e  = 1.6000;k7e  = 3.5700;

vs1e=0.2;vs2e=2;vs3e= 4;vs4e= 0.7800;vs5e=0.1;

kp1e=0.1;kp2e=0.17 ;kp3e=0.11;kp4e=0.7; 
%% ************************************************
vv1=0.01;kev1=1;kdv1=0.05;
vv2=0.01;kev2=1;kdv2=0.05;

kcm=2;kce=2;


beta=0.01;

vcm1=0.24;vcm2=0.24;

vce1=0.01;vce2=0.01;

kvs1=0.01;kvs2=0.05;


vcm1=0.23;vcm2=0.23;  

vce1=0.005;vce2=0.005; 

kvs1=0.01;kvs2=0.05;

 %% for DD
 L=0;
%% **********************************************************
%LD condion
% 
% a=0.01;
% L=(a/2)*square(2*pi*(1/24)*t,50)+(a/2);
% % 
vcm1=0.24;vcm2=0.24;    
vce1=0.01;vce2=0.01; 
kvs1=0.01;kvs2=0.05;

%% ***********************************************
%% DD condition
%  L=0;

%% **********************************************************
%LD condion
% a=0.02;
% L=(a/2)*square(2*pi*(1/24)*t,50)+(a/2);

%%  stable split
 L=0.02;
vce1=0.01;vce2=0.01;
beta=0.04;
 
if t<3215
    vcm1=0.35;vcm2=0.25;    
    kvs1=0.001;kvs2=0.015;
else
    vcm1=0.28;vcm2=0.25; 
    kvs1=0.001;kvs2=0.009;
end

%%  stable split and re-fuse****************************************
% L=0.02;
% vce1=0.01;vce2=0.01;
% beta=0.04;
% if t<=2700
%     
%     vcm1=0.35;vcm2=0.25;    
%     kvs1=0.001;kvs2=0.015;
% elseif t>2700 & t<3500
%    
%     vcm1=0.28;vcm2=0.25; 
%     kvs1=0.001;kvs2=0.009;
% else
   
%           vcm1=0.35;vcm2=0.25; 
%     kvs1=0.004;kvs2=0.025;
% end
%% ********************************************************************

% %%  split and re-fuse***********************************************
% L=0.02;
% vce1=0.01;vce2=0.01;
% beta=0.04;
% 
% if t<=3400
%     vcm1=0.35;vcm2=0.25;    
%     kvs1=0.001;kvs2=0.015;
% elseif t>=3400 & t<4300
% vcm1=0.01;vcm2=0.25; 
%  kvs1=0.001;kvs2=0.01;
% else
%         vcm1=0.35;vcm2=0.25;    
%     kvs1=0.001;kvs2=0.015;
% end

%% ***********************************************
% M oscillator
dadt(1)=(vs1m)*B2m^mm/(ka1m^mm+B2m^mm)-v1m*Mp1m/(ke1m+Mp1m)-kd1m*Mp1m+vcm1*AVP/(kcm+AVP)+L;

dadt(2)=k1m*Mp1m-v2m*P1cm/(ke2m+P1cm)-kd2m*P1cm;

dadt(3)=k2m*P1cm-v3m*P1nm/(ke3m+P1nm)-kd3m*P1nm-kp2m*P1nm*B2m+kp1m*PBm;

%per2 loop
dadt(4)=(vs2m)*B2m^mm/(ka2m^mm+B2m^mm)-v4m*Mp2m/(ke4m+Mp2m)-kd4m*Mp2m+vcm2*AVP/(kcm+AVP)+L;


dadt(5)=k3m*Mp2m-v5m*P2cm/(ke5m+P2cm)-kd5m*P2cm;

dadt(6)=k4m*P2cm-v6m*P2nm/(ke6m+P2nm)-kd6m*P2nm-kp4m*P2nm*B2m+kp3m*PB2m;

%Bmal loop
dadt(7)=vs3m*kI1m^2/(kI1m^2+Rm^2+(1/kx1m)*Rm)-v7m*Mbm/(ke7m+Mbm)-kd7m*Mbm+(vs4m)*P2nm^wm/(ka3m^wm+P2nm^wm);

dadt(8)=k5m*Mbm-v8m*B1m/(ke8m+B1m)-kd8m*B1m;

dadt(9)=k6m*B1m-v9m*B2m/(ke9m+B2m)-kd9m*B2m-kp2m*P1nm*B2m+kp1m*PBm-kp4m*P2nm*B2m+kp3m*PB2m;

%rev-erb
dadt(10)=vs4m*B2m^sm/(ka4m^sm+B2m^sm)-v10m*Mrm/(ke10m+Mrm)-kd10m*Mrm;

dadt(11)=k7m*Mrm-v11m*Rm/(ke11m+Rm)-kd11m*Rm;

%PER-BMAL complex

dadt(12)=kp2m*P1nm*B2m-kp1m*PBm-kd12m*PBm;

dadt(13)=kp4m*P2nm*B2m-kp3m*PB2m-kd13m*PB2m;


% E oscillator

dadt(14)=(vs1e)*B2e^me/(ka1e^me+B2e^me)-v1e*Mp1e/(ke1e+Mp1e)-kd1e*Mp1e+(beta+VIP*(vce1+L))/(kce+VIP);

dadt(15)=k1e*Mp1e-v2e*P1ce/(ke2e+P1ce)-kd2e*P1ce;

dadt(16)=k2e*P1ce-v3e*P1ne/(ke3e+P1ne)-kd3e*P1ne-kp2e*P1ne*B2e+kp1e*PBe;

%per2 loop

dadt(17)=(vs2e)*B2e^me/(ka2e^me+B2e^me)-v4e*Mp2e/(ke4e+Mp2e)-kd4e*Mp2e+(beta+VIP*(vce2+L))/(kce+VIP);

dadt(18)=k3e*Mp2e-v5e*P2ce/(ke5e+P2ce)-kd5e*P2ce;

dadt(19)=k4e*P2ce-v6e*P2ne/(ke6e+P2ne)-kd6e*P2ne-kp4e*P2ne*B2e+kp3e*PB2e;

%Bmal loop
dadt(20)=vs3e*kI1e^2/(kI1e^2+Re^2+(1/kx1e)*Re)-v7e*Mbe/(ke7e+Mbe)-kd7e*Mbe+(vs4e)*P2ne^we/(ka3e^we+P2ne^we);

dadt(21)=k5e*Mbe-v8e*B1e/(ke8e+B1e)-kd8e*B1e;

dadt(22)=k6e*B1e-v9e*B2e/(ke9e+B2e)-kd9e*B2e-kp2e*P1ne*B2e+kp1e*PBe-kp4e*P2ne*B2e+kp3e*PB2e;

%rev-erb
dadt(23)=vs5e*B2e^se/(ka4e^se+B2e^se)-v10e*Mre/(ke10e+Mre)-kd10e*Mre;

dadt(24)=k7e*Mre-v11e*Re/(ke11e+Re)-kd11e*Re;

%PER-BMAL complex

dadt(25)=kp2e*P1ne*B2e-kp1e*PBe-kd12e*PBe;

dadt(26)=kp4e*P2ne*B2e-kp3e*PB2e-kd13e*PB2e;

dadt(27)=((kvs1)*(P2nm+P1nm)-vv1*VIP/(kev1+VIP)-kdv1*VIP);
 
%  dadt(27)=0;

 dadt(28)=((kvs2)*(P1ne+P2ne)-vv2*AVP/(kev2+AVP)-kdv2*AVP);
