# Supplementary material for: Hypothesis driven single cell dual oscillator mathematical model of circadian rhythms
Source: PLoS One. 2017 May 9;12(5):e0177197. doi: 10.1371/journal.pone.0177197 (PMC5423656; doi:10.1371/journal.pone.0177197)
Supplement: S1 Programs — (ZIP) [file pone.0177197.s010.zip › Prgrams/Mutant_time_series.xlsx]

## Sheet: Sheet1
T1	per2_per1M	T2	PER2_per1M	T3	bmal1_per1M	T4	per1_per2M	T5	PER1_per2M	T6	bmal1_per2M	T7	Bmal1_per2M_new
0	0.3929	0	16.7301	0	0.3464	0	0.4412	0	39.3443	0	0.4707	2	0.2909
4	0.4463	6	35.3027	4	0.3475	4	0.618	6	141.393	4	0.5348	6	0.3367
8	0.5786	12	242.462	8	0.3635	8	0.6122	12	245.902	8	0.5164	10	0.3825
12	0.5116	18	116.964	12	0.3795	12	0.4633	18	114.344	12	0.4785	14	0.3442
16	0.4423	24	22.6796	16	0.4063	16	0.3835	24	36.8852	16	0.4678	18	0.3286
20	0.3948	30	35.3027	20	0.3905	20	0.4004	30	141.393	20	0.5436	22	0.3073
24	0.3913	36	242.462	24	0.3469	24	0.4412	36	245.902	24	0.4714	24	0.2987
28	0.4463	42	116.964	28	0.3475	28	0.618	42	114.344	28	0.5348	26	0.2909
32	0.5786	48	22.6796	32	0.3635	32	0.6122	48	36.8852	32	0.5164	30	0.3367
36	0.5116			36	0.3795	36	0.4633			36	0.4785	34	0.3825
40	0.4423			40	0.4063	40	0.3835			40	0.4678	38	0.3442
44	0.3948			44	0.3905	44	0.4004			44	0.5436	42	0.3286
48	0.3913			48	0.3469	48	0.4412			48	0.4714	46	0.3073
												48	0.2987
