# Supplementary material for: Hypothesis driven single cell dual oscillator mathematical model of circadian rhythms
Source: PLoS One. 2017 May 9;12(5):e0177197. doi: 10.1371/journal.pone.0177197 (PMC5423656; doi:10.1371/journal.pone.0177197)
Supplement: S1 Programs — (ZIP) [file pone.0177197.s010.zip › Prgrams/New_model.ode]

par L=0,

par vs1=0.45,vs2=1.2,vs3=4.5,vs4=1.23,vs5=0.1,

par v1=1.47,v2=0.49,v3=0.42,v4=0.4,v5=1.38,v6=1.67,v7=4.9,v8=0.37,v9=0.6,v10=1.51,v11=0.13,

par kd1 =0.11,kd2   =0.09,kd3   =1.07,kd4   =0.03,kd5   =0.2,kd6    =0.08,kd7   =1.34,

par kd8 =0.49,kd9   =0.7,kd10   =0.19,kd11  =0.92,kd12  =0.29,kd13  =0.07,

par k1  =0.33,k2    =1.7,k3 =1.44,k4    =1.65,k5    =0.87,k6    =1.6,k7 =3.57,

par kp1 =1.33,kp2   =0.5,kp3    =0.11,kp4=0.2,

par ka1=0.44,ka2=1.66,ka3=1.48,ka4  =1.5,

par kI1=6.63,ke1=0.82,ke2   =0.98,ke3   =0.6,ke4    =1.65,

par ke5 =1.13,ke6   =1,ke7  =0.3,ke8    =1.05,ke9   =1.7,ke10=3.58,ke11=0.026,

par kx1 =0.29,m =2.65,s =4.07,w =5.2,


# per1 loop
 
Mp1'=(vs1)*B2^m/(ka1^m+B2^m)-v1*Mp1/(ke1+Mp1)-kd1*Mp1+L
 
p1c'=k1*Mp1-v2*P1c/(ke2+P1c)-kd2*P1c

p1n'=k2*P1c-v3*P1n/(ke3+P1n)-kd3*P1n-kp2*P1n*B2+kp1*PB

% per2 loop

Mp2'=(vs2)*B2^m/(ka2^m+B2^m)-v4*Mp2/(ke4+Mp2)-kd4*Mp2+L

P2c'=k3*Mp2-v5*P2c/(ke5+P2c)-kd5*P2c

p2n'=k4*P2c-v6*P2n/(ke6+P2n)-kd6*P2n-kp4*P2n*B2+kp3*PB2


%Bmal loop

mb'=vs3*kI1^2/(kI1^2+R^2+(1/kx1)*R)-v7*Mb/(ke7+Mb)-kd7*Mb+(vs4)*P2n^w/(ka3^w+P2n^w)

B1'=k5*Mb-v8*B1/(ke8+B1)-kd8*B1

B2'=k6*B1-v9*B2/(ke9+B2)-kd9*B2-kp2*P1n*B2+kp1*PB-kp4*P2n*B2+kp3*PB2


%rev-erb

Mr'=vs5*B2^s/(ka4^s+B2^s)-v10*Mr/(ke10+Mr)-kd10*Mr

R'=k7*Mr-v11*R/(ke11+R)-kd11*R

%PER-BMAL complex

PB'=kp2*P1n*B2-kp1*PB-kd12*PB

PB2'=kp4*P2n*B2-kp3*PB2-kd13*PB2

@ total=2000, xp=t,yp=Mp2,xlo=0,ylo=-2,yhi=5,xhi=2000,Bounds=100000000
