# Supplementary material for: Hypothesis driven single cell dual oscillator mathematical model of circadian rhythms
Source: PLoS One. 2017 May 9;12(5):e0177197. doi: 10.1371/journal.pone.0177197 (PMC5423656; doi:10.1371/journal.pone.0177197)
Supplement: S1 Programs — (ZIP) [file pone.0177197.s010.zip › Prgrams/New_model_Entrainment_with_gating.m]

function New_model_Entrainment_with_gating

%This is the program to fit the the experimental data

clear all;
warning off;
data=xlsread('Photo period wild.xlsx');%Wild type data
T_SD_per1=data(:,1);
T_LD_per1=data(:,3);
T_SD_per2=data(:,5);
T_LD_per2=data(:,7);

SD_per1=(data(:,2)-min(data(:,2)))/(max(data(:,2))-min(data(:,2)));
LD_per1=(data(:,4)-min(data(:,4)))/(max(data(:,4))-min(data(:,4)));
SD_per2=(data(:,6)-min(data(:,6)))/(max(data(:,6))-min(data(:,6)));
LD_per2=(data(:,8)-min(data(:,8)))/(max(data(:,8))-min(data(:,8)));

data1=xlsread('Photo period per2M.xlsx');%Mutant data
T_SD_per1_per2M=data1(:,1);
T_LD_per1_per2M=data1(:,3);
T_SD_per2_per1M=data1(:,5);
T_LD_per2_per1M=data1(:,7);

SD_per1_per2M=(data1(:,2)-min(data1(:,2)))/(max(data1(:,2))-min(data1(:,2)));
LD_per1_per2M=(data1(:,4)-min(data1(:,4)))/(max(data1(:,4))-min(data1(:,4)));
SD_per2_per1M=(data1(:,6)-min(data1(:,6)))/(max(data1(:,6))-min(data1(:,6)));
LD_per2_per1M=(data1(:,8)-min(data1(:,8)))/(max(data1(:,8))-min(data1(:,8)));

data2=xlsread('per1_per2_LD1212.xlsx');
T_1212_per1=data2(:,1);
T_1212_per2=data2(:,3);

per1_1212=(data2(:,2)-min(data2(:,2)))/(max(data2(:,2))-min(data2(:,2)));
per2_1212=(data2(:,4)-min(data2(:,4)))/(max(data2(:,4))-min(data2(:,4)));


step=0.01;
fs=100;
t_end=7000;
t=0:1/fs:t_end;

B=1*ones(1,13);%Initial condition

option = odeset('RelTol', 1e-8);


k1=find(t>= 1197+4800 & t<= 1221+4800);%for long day
k2=find(t>= 1215+4800 & t<= 1239+4800);%for short day
k3=find(t>= 1194+4800 & t<= 1218+4800);%for short day

H=0.25;


L1=H*square(2*pi*(1/24)*t,75)+H;
L2=H*square(2*pi*(1/24)*t,25)+H;
L3=H*square(2*pi*(1/24)*t,50)+H;

t_new=t(k1);
t_plot=t_new-t_new(1);

 %%  with gating 
T=24;L_max=1;

G1=L_max/2;
 
t1=3.5*T/24;t2=15*T/24;t3=22*T/24;t4=T;
 
y1=(L_max)*((t2)/(T/1.3));
y2=(L_max)*((t1)/(T/1.3));
 

for i=1:length(t)
if mod(t(i),T)<=t1       
      G2(i)=y2;
elseif  mod(t(i),T)>t1  & mod(t(i),T)<=t2
    G2(i)=(L_max)*mod(t(i),T)/(T/1.3);
elseif  mod(t(i),T)>t2  & mod(t(i),T)<=t3
    G2(i)=y1;
elseif  mod(t(i),T)>t3 & mod(t(i),T)<=t4
    G2(i)=(y2-y1)*((mod(t(i),T)-t3)/(t4-t3))+y1;
else
    G2(i)=y2;
end
end

%% for short day WT
LD=1;
[t,A]=ode45(@ode1,t,B,option,LD);

per1_SD=(A(k2,1)-min(A(k2,1)))/(max(A(k2,1))-min(A(k2,1)));

per2_SD=(A(k2,4)-min(A(k2,4)))/(max(A(k2,4))-min(A(k2,4)));
subplot(331)
plot(t_plot,per1_SD)
hold on
plot(t_plot,per2_SD,'r')
legend ('per1','per2')
hold on
plot(t_plot,L2(k2)*G1,'b--');
hold on
plot(t_plot,L2(k2).*G2(k2),'r--');
hold on
plot(T_SD_per1,SD_per1,'bo')
hold on
plot(T_SD_per2,SD_per2,'ro')
xlabel('Time(h)')
axis([0 24 -0.1 1.2])

%% for Long day WT
LD=0;

[t,A]=ode45(@ode1,t,B,option,LD);

per1_LD=(A(k1,1)-min(A(k1,1)))/(max(A(k1,1))-min(A(k1,1)));

per2_LD=(A(k1,4)-min(A(k1,4)))/(max(A(k1,4))-min(A(k1,4)));

subplot(333)
plot(t_plot,per1_LD)
hold on
plot(t_plot,per2_LD,'r')
legend ('per1','per2')
hold on
plot(t_plot,L1(k1)*G1,'b--');
hold on
plot(t_plot,L1(k1).*G2(k1),'r--');
hold on
plot(T_LD_per1,LD_per1,'bo')
hold on
plot(T_LD_per2,LD_per2,'ro')
xlabel('Time(h)')
axis([0 24 -0.1 1.2])
% 
% % %% for12:12 WT
LD=2;

[t,A]=ode45(@ode1,t,B,option,LD);

per1_1212s=(A(k3,1)-min(A(k3,1)))/(max(A(k3,1))-min(A(k3,1)));

per2_1212s=(A(k3,4)-min(A(k3,4)))/(max(A(k3,4))-min(A(k3,4)));
% 
subplot(332)
plot(t_plot,per1_1212s)
hold on
plot(t_plot,per2_1212s,'r')
legend ('per1','per2')
hold on
plot(t_plot,L3(k3)*G1,'b--');
hold on
plot(t_plot,L3(k3).*G2(k3),'r--');
hold on
plot(T_1212_per1,per1_1212,'bo')
hold on
plot(T_1212_per2,per2_1212,'ro')
xlabel('Time(h)')
axis([0 24 -0.1 1.2])
% 
% %% for short day per1 mutant
% 
LD=1;
[t,A]=ode45(@ode2,t,B,option,LD);

per1_SD=(A(k2,1)-min(A(k2,1)))/(max(A(k2,1))-min(A(k2,1)));

per2_SD=(A(k2,4)-min(A(k2,4)))/(max(A(k2,4))-min(A(k2,4)));
subplot(334)
plot(t_plot,per2_SD,'r')
hold on
plot(T_SD_per2_per1M,SD_per2_per1M,'ro')
hold on
plot(t_plot,L2(k2).*G2(k2),'r--');
xlabel('Time(h)')
axis([0 24 -0.1 1.2])
% % 
% % %% for long day per1 mutant
LD=0;

[t,A]=ode45(@ode2,t,B,option,LD);


per2_LD=(A(k1,4)-min(A(k1,4)))/(max(A(k1,4))-min(A(k1,4)));

subplot(336)
plot(t_plot,per2_LD,'r')
hold on
plot(T_LD_per2_per1M,LD_per2_per1M,'ro')
axis([0 24 -0.1 1.2])
hold on
plot(t_plot,L1(k1).*G2(k1),'r--');
xlabel('Time(h)')
axis([0 24 -0.1 1.2])
% 
% %% for 12 per1 mutant
LD=2;

[t,A]=ode45(@ode2,t,B,option,LD);

per2_1212s=(A(k3,4)-min(A(k3,4)))/(max(A(k3,4))-min(A(k3,4)));


subplot(335)
plot(t_plot,per2_1212s,'r')
hold on
plot(t_plot,L3(k3).*G2(k3),'r--');
axis([0 24 -0.1 1.2])
% 
% %% for short day per2 mutant
LD=1;
[t,A]=ode45(@ode3,t,B,option,LD);

per1_SD=(A(k2,1)-min(A(k2,1)))/(max(A(k2,1))-min(A(k2,1)));

per2_SD=(A(k2,4)-min(A(k2,4)))/(max(A(k2,4))-min(A(k2,4)));

subplot(337)
plot(t_plot,per1_SD,'b')
hold on
plot(T_SD_per1_per2M,SD_per1_per2M,'bo')
hold on
plot(t_plot,L2(k2)*G1,'b--');
xlabel('Time(h)')
axis([0 24 -0.1 1.2])
% % 
% % %% for long day per2 mutant
% 
LD=0;

[t,A]=ode45(@ode3,t,B,option,LD);

per1_LD=(A(k1,1)-min(A(k1,1)))/(max(A(k1,1))-min(A(k1,1)));

per2_LD=(A(k1,4)-min(A(k1,4)))/(max(A(k1,4))-min(A(k1,4)));

subplot(339)
plot(t_plot,per1_LD,'b')
hold on
 plot(T_LD_per1_per2M,LD_per1_per2M,'bo')
 hold on
 plot(t_plot,L1(k1)*G1,'b--');
 xlabel('Time(h)')
 axis([0 24 -0.1 1.2])
% %  
% %  %% 1212 per1 mutant
%  
 LD=2;

[t,A]=ode45(@ode3,t,B,option,LD);


per1_1212s=(A(k3,1)-min(A(k3,1)))/(max(A(k3,1))-min(A(k3,1)));

subplot(338)

plot(t_plot,per1_1212s)
hold on
plot(t_plot,L3(k3)*G1,'b--');
xlabel('Time(h)')
axis([0 24 -0.1 1.2])
% 
% %period calculation
% % x1=find(t>500);
% % x=A(:,7);
% % x_new=x(x1);
% % x=x_new;
% % N=mean(x_new);
% % zerIdx=[];
% % for i=1:length(x)-1
% %    if ((x(i)<N && x(i+1)>N))
% %       zerIdx(end+1)=i; % save index of zero-crossing
% %    end
% % end
% % 
% % t1=t(zerIdx); % display timepoints of zero-crossings
% % for j=1:length(t1)-1
% %     period1(j)=t1(j+1)-t1(j);
% % end
% % period1;
% % M1=mean(period1);%find out the mean period
% % 
% % Period_of_oscillation=M1


function dadt=ode1(t,B,LD)

dadt=zeros(size(B));

Mp1=B(1);P1c=B(2);P1n=B(3);
Mp2=B(4);P2c=B(5);P2n=B(6);
Mb=B(7);B1=B(8);B2=B(9);
Mr=B(10);R=B(11);PB=B(12);PB2=B(13);

%% ********************************************************************

%% parameters
vs1=0.45;vs2=1.2;vs3=4.5;vs4=1.23;vs5=0.1;
v1=1.47;v2=0.49;v3=0.42;v4=0.4;
v5=1.38;v6=1.67;v7=4.9;v8=0.37;v9=0.6;v10=1.51;v11=0.13;

kd1	=0.11;kd2	=0.09;kd3	=1.07;kd4	=0.03;kd5	=0.2;kd6	=0.08;kd7	=1.34;
kd8	=0.49;kd9	=0.7;kd10	=0.19;kd11	=0.92;kd12	=0.29;kd13	=0.07;


k1	=0.33;k2	=1.7;k3	=1.44;k4	=1.65;k5	=0.87;k6	=1.6;k7	=3.57;

kp1	=1.33;kp2	=0.5;kp3	=0.11;kp4=0.2;

ka1=0.44;ka2=1.66;ka3=1.48;ka4	=1.5;

kI1=6.63;
  
ke1=0.82;ke2	=0.98;ke3	=0.6;ke4	=1.65;
ke5	=1.13;ke6	=1;ke7	=0.3;ke8	=1.05;ke9	=1.7;ke10=3.58;ke11=0.026;

kx1	=0.29;
m	=2.65;s	=4.07;w	=5.2;

%% ****************************
% v4=0.46;kp4=0.19;
% kd6=0.07;
%  kk=2;
%% without gating
L1=1;L2=1;
%%  with gating

T=24;L_max=1;

L1=L_max/2;
 
t1=3.5*T/24;t2=15*T/24;t3=22*T/24;t4=T;
 
y1=(L_max)*((t2)/(T/1.3));
y2=(L_max)*((t1)/(T/1.3));
 

if mod(t,T)<=t1       
      L2=y2;
elseif  mod(t,T)>t1  & mod(t,T)<=t2
    L2=(L_max)*mod(t,T)/(T/1.3);
elseif  mod(t,T)>t2  & mod(t,T)<=t3
    L2=y1;
elseif  mod(t,T)>t3 & mod(t,T)<=t4
    L2=(y2-y1)*((mod(t,T)-t3)/(t4-t3))+y1;
else
    L2=y2;
end
%% 

a=0.1;

if LD==1
L=(a/2)*square(2*pi*(1/24)*t,25)+(a/2);
elseif LD==0
    L=(a/2)*square(2*pi*(1/24)*t,75)+(a/2);
else
    L=(a/2)*square(2*pi*(1/24)*t,50)+(a/2);
end

% per1 loop

dadt(1)=(vs1)*B2^m/(ka1^m+B2^m)-v1*Mp1/(ke1+Mp1)-kd1*Mp1+L*L1;
 
dadt(2)=k1*Mp1-v2*P1c/(ke2+P1c)-kd2*P1c;

dadt(3)=k2*P1c-v3*P1n/(ke3+P1n)-kd3*P1n-kp2*P1n*B2+kp1*PB;
% per2 loop

 dadt(4)=(vs2)*B2^m/(ka2^m+B2^m)-v4*Mp2/(ke4+Mp2)-kd4*Mp2+L*L2;

dadt(5)=k3*Mp2-v5*P2c/(ke5+P2c)-kd5*P2c;

dadt(6)=k4*P2c-v6*P2n/(ke6+P2n)-kd6*P2n-kp4*P2n*B2+kp3*PB2;

%Bmal loop

dadt(7)=vs3*kI1^2/(kI1^2+R^2+(1/kx1)*R)-v7*Mb/(ke7+Mb)-kd7*Mb+(vs4)*P2n^w/(ka3^w+P2n^w);

dadt(8)=k5*Mb-v8*B1/(ke8+B1)-kd8*B1;

dadt(9)=k6*B1-v9*B2/(ke9+B2)-kd9*B2-kp2*P1n*B2+kp1*PB-kp4*P2n*B2+kp3*PB2;

%rev-erb

dadt(10)=vs5*B2^s/(ka4^s+B2^s)-v10*Mr/(ke10+Mr)-kd10*Mr;

dadt(11)=k7*Mr-v11*R/(ke11+R)-kd11*R;

%PER-BMAL complex

dadt(12)=kp2*P1n*B2-kp1*PB-kd12*PB;

dadt(13)=kp4*P2n*B2-kp3*PB2-kd13*PB2;

function dadt=ode2(t,B,LD)

dadt=zeros(size(B));

Mp1=B(1);P1c=B(2);P1n=B(3);
Mp2=B(4);P2c=B(5);P2n=B(6);
Mb=B(7);B1=B(8);B2=B(9);
Mr=B(10);R=B(11);PB=B(12);PB2=B(13);

%% ********************************************************************
vs2=1.2;vs3=4.5;vs5=0.1;vs4=1.23;
 
v1=1.47;v2=0.49;v3=0.42;v4=0.44;
v5=1.38;v6=1.67;v7=4.9;v8=0.37;v9=0.6;v10=1.51;v11=0.13;

kd1	=0.11;kd2	=0.09;kd3	=1.07;kd4	=0.03;kd5	=0.2;kd6	=0.08;kd7	=1.34;
kd8	=0.49;kd9	=0.7;kd10	=0.19;kd11	=0.92;kd12	=0.29;kd13	=0.07;

k1	=0.33;k2	=1.7;k3	=1.44;k4	=1.65;k5	=0.87;k6	=1.6;k7	=3.57;

kk=1.05;

kp1	=1.33;kp2	=0.5;kp3	=0.11;kp4	=0.2;

 ka1=0.44;ka2=1.66;ka3=1.48;ka4	=1.5;

 kI1=6.63;
 
ke1=0.82;ke2	=0.98;ke3	=0.6;ke4	=1.65;
ke5	=1.13;ke6	=1;ke7	=0.3;ke8	=1.05;ke9	=1.7;ke10=3.58;ke11=0.026;

kx1	=0.29;
m	=2.65;s	=4.07;w	=5.2;


%% *************************************************************************
 %% per1 mutant
%      vs1=0; v4=0.42;
%       kp4=0.19;v4=0.44;
%       
%       %%
%       v4=0.46;kp4=0.19;
% kd6=0.07;
%  kk=2;
%    vs1=0;

kp2=0.5;
v4=0.43;
kp4=0.19;
vs1=0;
    %% without gating
L1=1;L2=1;
   
   
  %%  with gating 
T=24;L_max=1;

L1=L_max/2;
 
t1=3.5*T/24;t2=15*T/24;t3=22*T/24;t4=T;
 
y1=(L_max)*((t2)/(T/1.3));
y2=(L_max)*((t1)/(T/1.3));
 


if mod(t,T)<=t1       
      L2=y2;
elseif  mod(t,T)>t1  & mod(t,T)<=t2
    L2=(L_max)*mod(t,T)/(T/1.3);
elseif  mod(t,T)>t2  & mod(t,T)<=t3
    L2=y1;
elseif  mod(t,T)>t3 & mod(t,T)<=t4
    L2=(y2-y1)*((mod(t,T)-t3)/(t4-t3))+y1;
else
    L2=y2;
end
% %% 
a=0.1;
if LD==1
L=(a/2)*square(2*pi*(1/24)*t,25)+(a/2);
elseif LD==0
    L=(a/2)*square(2*pi*(1/24)*t,75)+(a/2);
else
    L=(a/2)*square(2*pi*(1/24)*t,50)+(a/2);
end

% per1 loop

dadt(1)=(vs1)*B2^m/(ka1^m+B2^m)-v1*Mp1/(ke1+Mp1)-kd1*Mp1;
 
dadt(2)=k1*Mp1-v2*P1c/(ke2+P1c)-kd2*P1c;

dadt(3)=k2*P1c-v3*P1n/(ke3+P1n)-kd3*P1n-kp2*P1n*B2+kp1*PB;
% per2 loop

 dadt(4)=(vs2)*B2^m/(ka2^m+B2^m)-v4*Mp2/(ke4+Mp2)-kd4*Mp2+L*L2;

dadt(5)=k3*Mp2-v5*P2c/(ke5+P2c)-kd5*P2c;

dadt(6)=k4*P2c-v6*P2n/(ke6+P2n)-kd6*P2n-kp4*P2n*B2+kp3*PB2;

%Bmal loop

dadt(7)=vs3*kI1^2/(kI1^2+R^2+(1/kx1)*R)-v7*Mb/(ke7+Mb)-kd7*Mb+(vs4)*P2n^w/(ka3^w+P2n^w);

dadt(8)=k5*Mb-v8*B1/(ke8+B1)-kd8*B1;

dadt(9)=k6*B1-v9*B2/(ke9+B2)-kd9*B2-kp2*P1n*B2+kp1*PB-kp4*P2n*B2+kp3*PB2;

%rev-erb

dadt(10)=vs5*B2^s/(ka4^s+B2^s)-v10*Mr/(ke10+Mr)-kd10*Mr;

dadt(11)=k7*Mr-v11*R/(ke11+R)-kd11*R;

%PER-BMAL complex

dadt(12)=kp2*P1n*B2-kp1*PB-kd12*PB;

dadt(13)=kp4*P2n*B2-kp3*PB2-kd13*PB2;

function dadt=ode3(t,B,LD)

dadt=zeros(size(B));

Mp1=B(1);P1c=B(2);P1n=B(3);
Mp2=B(4);P2c=B(5);P2n=B(6);
Mb=B(7);B1=B(8);B2=B(9);
Mr=B(10);R=B(11);PB=B(12);PB2=B(13);

%% ********************************************************************

vs4=1.23;
 
v4=0.4;v5=1.38;v6=1.67;v7=4.9;v8=0.37;v9=0.6;v10=1.51;v11=0.13;

kd1	=0.11;kd2	=0.09;kd4	=0.03;kd5	=0.2;kd6	=0.08;kd7	=1.34;
kd8	=0.49;kd9	=0.7;kd10	=0.19;kd11	=0.92;kd12	=0.29;kd13	=0.07;

k2	=1.7;k3	=1.44;k4	=1.65;k5	=0.87;k6	=1.6;k7	=3.57;


kp3	=0.11;kp4=0.2;ka1=0.44;ka2=1.66;ka3=1.48;ka4=1.5;kI1=6.63;
 
ke1=0.82;ke2	=0.98;ke3	=0.6;ke4	=1.65;
ke5	=1.13;ke6	=1;ke7	=0.3;ke8	=1.05;ke9	=1.7;ke10=3.58;ke11=0.026;
kx1	=0.29;
m	=2.65;s	=4.07;w	=5.2;

%% per2 mutant (Rhythmic)
vs2=0;
vs3=4.5;vs5=0.5;vs1=0.7;
v1=0.4400;v2  =  1.3800; v3  =  1.6700;
k1=  1.4400;kd3 = 0.0800;
kp1  = 0.1100; kp2=0.18;

%% *****************************************
%% without gating
L1=1;L2=1;
%%  with gating
T=24;L_max=1;

L1=L_max/2;
 
t1=3.5*T/24;t2=15*T/24;t3=22*T/24;t4=T;
 
y1=(L_max)*((t2)/(T/1.3));
y2=(L_max)*((t1)/(T/1.3));
 

if mod(t,T)<=t1       
      L2=y2;
elseif  mod(t,T)>t1  & mod(t,T)<=t2
    L2=(L_max)*mod(t,T)/(T/1.3);
elseif  mod(t,T)>t2  & mod(t,T)<=t3
    L2=y1;
elseif  mod(t,T)>t3 & mod(t,T)<=t4
    L2=(y2-y1)*((mod(t,T)-t3)/(t4-t3))+y1;
else
    L2=y2;
end

%% 
a=0.1;
if LD==1
L=(a/2)*square(2*pi*(1/24)*t,25)+(a/2);
elseif LD==0
    L=(a/2)*square(2*pi*(1/24)*t,75)+(a/2);
else
    L=(a/2)*square(2*pi*(1/24)*t,50)+(a/2);
end

% per1 loop

dadt(1)=(vs1)*B2^m/(ka1^m+B2^m)-v1*Mp1/(ke1+Mp1)-kd1*Mp1+L*L1;
 
dadt(2)=k1*Mp1-v2*P1c/(ke2+P1c)-kd2*P1c;

dadt(3)=k2*P1c-v3*P1n/(ke3+P1n)-kd3*P1n-kp2*P1n*B2+kp1*PB;
% per2 loop

 dadt(4)=(vs2)*B2^m/(ka2^m+B2^m)-v4*Mp2/(ke4+Mp2)-kd4*Mp2;

dadt(5)=k3*Mp2-v5*P2c/(ke5+P2c)-kd5*P2c;

dadt(6)=k4*P2c-v6*P2n/(ke6+P2n)-kd6*P2n-kp4*P2n*B2+kp3*PB2;

%Bmal loop

dadt(7)=vs3*kI1^2/(kI1^2+R^2+(1/kx1)*R)-v7*Mb/(ke7+Mb)-kd7*Mb+(vs4)*P2n^w/(ka3^w+P2n^w);

dadt(8)=k5*Mb-v8*B1/(ke8+B1)-kd8*B1;

dadt(9)=k6*B1-v9*B2/(ke9+B2)-kd9*B2-kp2*P1n*B2+kp1*PB-kp4*P2n*B2+kp3*PB2;

%rev-erb

dadt(10)=vs5*B2^s/(ka4^s+B2^s)-v10*Mr/(ke10+Mr)-kd10*Mr;

dadt(11)=k7*Mr-v11*R/(ke11+R)-kd11*R;

%PER-BMAL complex

dadt(12)=kp2*P1n*B2-kp1*PB-kd12*PB;

dadt(13)=kp4*P2n*B2-kp3*PB2-kd13*PB2;
