# Supplementary material for: Hypothesis driven single cell dual oscillator mathematical model of circadian rhythms
Source: PLoS One. 2017 May 9;12(5):e0177197. doi: 10.1371/journal.pone.0177197 (PMC5423656; doi:10.1371/journal.pone.0177197)
Supplement: S1 Programs — (ZIP) [file pone.0177197.s010.zip › Prgrams/New_model_per1mutant_DD.m]

function New_model_per1mutant_DD

%This is the program to fit the the experimental data for per1 mutant under
%DD

clear all;warning off;clc;

data=xlsread('Mutant_time_series.xlsx');

 T_per2_per1M=data(:,1);
 T_PER2_per1M=data(:,3);
 T_bmal_per1M=data(:,5);
  
per2_per1M=(data(:,2)-min(data(:,2)))/(max(data(:,2))-min(data(:,2)));
PER2_per1M=(data(:,4)-min(data(:,4)))/(max(data(:,4))-min(data(:,4)));
bmal_per1M=(data(:,6)-min(data(:,6)))/(max(data(:,6))-min(data(:,6)));

%% ********************************************************************************

step=0.01;
fs=100;
t_end=7000;
t=0:1/fs:t_end;

B=1*ones(1,13);%Initial condition

option = odeset('RelTol', 1e-8);

[t,A]=ode45(@ode1,t,B,option);

k1=find(t>3000 & t<3500);

% Bmal_max=max(A(k1,7))
% Bmal_max=min(A(k1,7))

%period calculation
x1=find(t>500);

x=A(:,7);
x_new=x(x1);
x=x_new;
N=mean(x_new);
zerIdx=[];
for i=1:length(x)-1
   if ((x(i)<N && x(i+1)>N))
      zerIdx(end+1)=i; % save index of zero-crossing
   end
end

t1=t(zerIdx); % display timepoints of zero-crossings
for j=1:length(t1)-1
    period1(j)=t1(j+1)-t1(j);
end
period1;
M1=mean(period1);%find out the mean period

Period_of_oscillation=M1;


%% per1 mutant****************************************************************************

 T_shift=4000-0.8+8.2;%To avoid transient;
 
%To normalize maximum vallue to 1
T1=find(t>=T_shift & t<=T_shift+M1);

X1=A(:,1);X2=A(:,2);
 X3=A(:,4);
X4=A(:,5);
X5=A(:,7);X6=A(:,10);
x1_shift=X1(T1);x2_shift=X2(T1);x3_shift=X3(T1);
x4_shift=X4(T1);x5_shift=X5(T1);x6_shift=X6(T1);

per1_normalized=(A(:,1)-min(x1_shift))/(max(x1_shift)-min(x1_shift));

PER1_normalized=((A(:,2))-min(x2_shift))/(max(x2_shift)-min(x2_shift));

per2_normalized=(A(:,4)-min(x3_shift))/(max(x3_shift)-min(x3_shift));

PER2_normalized=((A(:,5))-min(x4_shift))/(max(x4_shift)-min(x4_shift));

bmal1_normalized=(A(:,7)-min(x5_shift))/(max(x5_shift)-min(x5_shift));

Rev_normalized=(A(:,10)-min(x6_shift))/(max(x6_shift)-min(x6_shift));


%plotting experimental vs simulation result

subplot(311)
 plot((t-T_shift)*(24/M1),per2_normalized)
hold on
plot(T_per2_per1M,per2_per1M,'ro')
title('per1 mutant    Per2 mRNA')
axis([0 50 0 1.1])

subplot(312) 
plot((t-T_shift)*(24/M1),PER2_normalized)
title('PER2 protein')
hold on
plot(T_PER2_per1M,PER2_per1M,'ro')
axis([0 50 0 1.1])

subplot(313)
 plot((t-T_shift)*(24/21.69),bmal1_normalized)
title('Bmal1 mRNA')
hold on
plot(T_bmal_per1M,bmal_per1M,'ro')
xlabel('CT')
axis([0 50 0 1.1])

      
function dadt=ode1(t,B)

dadt=zeros(size(B));

Mp1=B(1);P1c=B(2);P1n=B(3);
Mp2=B(4);P2c=B(5);P2n=B(6);
Mb=B(7);B1=B(8);B2=B(9);
Mr=B(10);R=B(11);PB=B(12);PB2=B(13);

%% ********************************************************************

%% parameters
vs1=0.45;vs2=1.2;vs3=4.5;vs4=1.23;vs5=0.1;

v1=1.47;v2=0.49;v3=0.42;v4=0.4;v5=1.38;v6=1.67;v7=4.9;v8=0.37;v9=0.6;v10=1.51;v11=0.13;

kd1	=0.11;kd2	=0.09;kd3	=1.07;kd4	=0.03;kd5	=0.2;kd6	=0.08;kd7	=1.34;
kd8	=0.49;kd9	=0.7;kd10	=0.19;kd11	=0.92;kd12	=0.29;kd13	=0.07;

k1	=0.33;k2	=1.7;k3	=1.44;k4	=1.65;k5	=0.87;k6	=1.6;k7	=3.57;

kp1	=1.33;kp2	=0.5;kp3	=0.11;kp4=0.2;
ka1=0.44;ka2=1.66;ka3=1.48;ka4	=1.5;

kI1=6.63;ke1=0.82;ke2	=0.98;ke3	=0.6;ke4	=1.65;

ke5	=1.13;ke6	=1;ke7	=0.3;ke8	=1.05;ke9	=1.7;ke10=3.58;ke11=0.026;

kx1	=0.29;

m	=2.65;s	=4.07;w	=5.2;
%% per1 mutant
vs1=0;v4=0.43;kp4=0.19;
L=0;
%% *****************************************
% per1 loop

dadt(1)=(vs1)*B2^m/(ka1^m+B2^m)-v1*Mp1/(ke1+Mp1)-kd1*Mp1;
 
dadt(2)=k1*Mp1-v2*P1c/(ke2+P1c)-kd2*P1c;

dadt(3)=k2*P1c-v3*P1n/(ke3+P1n)-kd3*P1n-kp2*P1n*B2+kp1*PB;
% per2 loop

 dadt(4)=(vs2)*B2^m/(ka2^m+B2^m)-v4*Mp2/(ke4+Mp2)-kd4*Mp2+L;

dadt(5)=k3*Mp2-v5*P2c/(ke5+P2c)-kd5*P2c;

dadt(6)=k4*P2c-v6*P2n/(ke6+P2n)-kd6*P2n-kp4*P2n*B2+kp3*PB2;

%Bmal loop

dadt(7)=vs3*kI1^2/(kI1^2+R^2+(1/kx1)*R)-v7*Mb/(ke7+Mb)-kd7*Mb+(vs4)*P2n^w/(ka3^w+P2n^w);

dadt(8)=k5*Mb-v8*B1/(ke8+B1)-kd8*B1;

dadt(9)=k6*B1-v9*B2/(ke9+B2)-kd9*B2-kp2*P1n*B2+kp1*PB-kp4*P2n*B2+kp3*PB2;

%rev-erb

dadt(10)=vs5*B2^s/(ka4^s+B2^s)-v10*Mr/(ke10+Mr)-kd10*Mr;

dadt(11)=k7*Mr-v11*R/(ke11+R)-kd11*R;

%PER-BMAL complex

dadt(12)=kp2*P1n*B2-kp1*PB-kd12*PB;

dadt(13)=kp4*P2n*B2-kp3*PB2-kd13*PB2;
