# Supplementary material for: Hypothesis driven single cell dual oscillator mathematical model of circadian rhythms
Source: PLoS One. 2017 May 9;12(5):e0177197. doi: 10.1371/journal.pone.0177197 (PMC5423656; doi:10.1371/journal.pone.0177197)
Supplement: S1 Programs — (ZIP) [file pone.0177197.s010.zip › Prgrams/New_model_per2mutant_PRC.m]

function New_model_per2mutant_PRC

%Program for PRC (per2 mutant)

%% Required data

time=0:0.01:3500;

number_of_points_required=12;%How many ponits required for PRC

N_rep=1;%Number of PRC cycle required

Number_cycle=10;%Number of cycle after which phase calculating

T_ref=8;%specify the circadian time of peak value of the refernce variable

P_light=0.35; %Intensity of perturbation

N_light=0; %Unpertubed intensity

P_time=0.5;%perturbation duration

B=0.1*zeros(1,13);%Initial condition
%% 


option = odeset('RelTol', 1e-8);


[t1,A1]=ode45(@ode2,time,B,option,[],N_light,N_light,[],[]);

%******************************************************************************
%% Period claculation

x1=find(time>2000);
x=A1(:,1);
A_ref=x;
x_new=x(x1);
x=x_new;
N=mean(x_new);
zerIdx=[];
for i=1:length(x)-1
   if ((x(i)<N && x(i+1)>N))
      zerIdx(end+1)=i; % save index of zero-crossing
   end
end

t1=time(zerIdx); % display timepoints of zero-crossings

for j=1:length(t1)-1
    period1(j)=t1(j+1)-t1(j);
end
period1;
period=mean(period1);%find out the mean period

kk1=find(time>=3000 & time<=3000+period);

Time_new=time(kk1);

kk2=find((A_ref(kk1))==max(A_ref(kk1)));

CT0=Time_new(kk2)-T_ref*(period/24);

T_initial=CT0;


%% *********************************************************************************

time_interval=(period*N_rep/number_of_points_required);
Tp=T_initial:time_interval:T_initial+period*N_rep; %Tp is the time at which perturbation applied

 h = waitbar(0,'Please wait...'); 
 
for i=1:length(Tp)
  perturbation_time=Tp(i);
[time,A]=ode45(@ode2,time,B,option,perturbation_time,P_light,N_light,P_time,T_initial);

T_phase_calculation=T_initial+Number_cycle*period;%Phase calculation after N cycle

T1=find(time>=T_phase_calculation & time<=T_phase_calculation+period*N_rep);%phase shift calculate after 20 cycle
X=A1(:,1);Y=A(:,1);
x_pt=X(T1);y_pt=Y(T1);
T_new=time(T1);

%% Phase difference calculation 

T_WO_perturbation=find(x_pt==max(x_pt));
T_With_perturbation=find(y_pt==max(y_pt));
phase_shift(i)=T_new(T_WO_perturbation)-T_new(T_With_perturbation);%Phase difference

if phase_shift(i) > period/2
    phase_shift(i)=phase_shift(i)-period;
elseif phase_shift(i) < -period/2
    phase_shift(i)=phase_shift(i)+period;
end

 waitbar(i/length(Tp),h)
end

Tp_new=0:time_interval:period*N_rep;


plot(Tp_new*(24/period),phase_shift,'b');
xlabel('Initial phase (CT)')
ylabel('Phase shifts (hr)')
hold on

data=xlsread('PRC_data.xlsx');%for plotting Experimental data 


T_per2mut=data(:,5);
P_per2mut=data(:,6);
%%% Plot PRC:

plot(T_per2mut,P_per2mut,'ro')

legend('Simulation','experiment')

function dadt=ode2(time,B,perturbation_time,P_light,N_light,P_time,T_initial)
dadt=zeros(size(B));

Mp1=B(1);P1c=B(2);P1n=B(3);
Mp2=B(4);P2c=B(5);P2n=B(6);
Mb=B(7);B1=B(8);B2=B(9);
Mr=B(10);R=B(11);PB=B(12);PB2=B(13);
%% ***********************************************
 t=time;

 if time>=perturbation_time & time<=perturbation_time+(P_time)
  Lp=P_light;
 else
    Lp=N_light;
 end
 
 %% without gating
  L1=1;
  
 %% with gating
%  T=21.75;%free running period
% CT0=3008.7;
% L_max=1; 
% L1=L_max/2;

%% *******************************Gating variable 2
% Bmal_N=(Mb-0.7475)/(0.7479-0.7475);
% L1=(Bmal_N)^10*0.7479;
% L2=L1;


%% ********************************************************************

vs4=1.23;
 
v4=0.4;v5=1.38;v6=1.67;v7=4.9;v8=0.37;v9=0.6;v10=1.51;v11=0.13;

kd1	=0.11;kd2	=0.09;kd4	=0.03;kd5	=0.2;kd6	=0.08;kd7	=1.34;
kd8	=0.49;kd9	=0.7;kd10	=0.19;kd11	=0.92;kd12	=0.29;kd13	=0.07;

k2	=1.7;k3	=1.44;k4	=1.65;k5	=0.87;k6	=1.6;k7	=3.57;


kp3	=0.11;kp4=0.2;ka1=0.44;ka2=1.66;ka3=1.48;ka4=1.5;kI1=6.63;
 
ke1=0.82;ke2	=0.98;ke3	=0.6;ke4	=1.65;
ke5	=1.13;ke6	=1;ke7	=0.3;ke8	=1.05;ke9	=1.7;ke10=3.58;ke11=0.026;
kx1	=0.29;
m	=2.65;s	=4.07;w	=5.2;

%% per2 mutant (Rhythmic)
vs2=0;
vs3=4.5;vs5=0.5;vs1=0.7;
v1=0.4400;v2  =  1.3800; v3  =  1.6700;
k1=  1.4400;kd3 = 0.0800;
kp1  = 0.1100; kp2=0.18;


%% *****************************************
% per1 loop

dadt(1)=(vs1)*B2^m/(ka1^m+B2^m)-v1*Mp1/(ke1+Mp1)-kd1*Mp1+Lp*L1;
 
dadt(2)=k1*Mp1-v2*P1c/(ke2+P1c)-kd2*P1c;

dadt(3)=k2*P1c-v3*P1n/(ke3+P1n)-kd3*P1n-kp2*P1n*B2+kp1*PB;
% per2 loop

 dadt(4)=(vs2)*B2^m/(ka2^m+B2^m)-v4*Mp2/(ke4+Mp2)-kd4*Mp2;

dadt(5)=k3*Mp2-v5*P2c/(ke5+P2c)-kd5*P2c;

dadt(6)=k4*P2c-v6*P2n/(ke6+P2n)-kd6*P2n-kp4*P2n*B2+kp3*PB2;

%Bmal loop

dadt(7)=vs3*kI1^2/(kI1^2+R^2+(1/kx1)*R)-v7*Mb/(ke7+Mb)-kd7*Mb+(vs4)*P2n^w/(ka3^w+P2n^w);

dadt(8)=k5*Mb-v8*B1/(ke8+B1)-kd8*B1;

dadt(9)=k6*B1-v9*B2/(ke9+B2)-kd9*B2-kp2*P1n*B2+kp1*PB-kp4*P2n*B2+kp3*PB2;

%rev-erb

dadt(10)=vs5*B2^s/(ka4^s+B2^s)-v10*Mr/(ke10+Mr)-kd10*Mr;

dadt(11)=k7*Mr-v11*R/(ke11+R)-kd11*R;

%PER-BMAL complex

dadt(12)=kp2*P1n*B2-kp1*PB-kd12*PB;

dadt(13)=kp4*P2n*B2-kp3*PB2-kd13*PB2;
