# Supplementary material for: Hypothesis driven single cell dual oscillator mathematical model of circadian rhythms
Source: PLoS One. 2017 May 9;12(5):e0177197. doi: 10.1371/journal.pone.0177197 (PMC5423656; doi:10.1371/journal.pone.0177197)
Supplement: S1 Programs — (ZIP) [file pone.0177197.s010.zip › Prgrams/New_model_WT_DD.m]

function New_model_WT_DD

%This is the program for WT in DD
 clc;clear all;warning off;

step=0.01;
fs=100;
t_end=7000;
t=0:1/fs:t_end;

B=1*ones(1,13);%Initial condition
option = odeset('RelTol', 1e-8);

[t,A]=ode45(@ode1,t,B,option);


k1=find(t>3000 & t<3500);

x1=find(t>1000);%Inorder to avoide transient
%% Normalization between 0 to 1
x_new1=(A(x1,1)-min(A(x1,1)))/(max(A(x1,1))-min(A(x1,1)));
x_new2=(A(x1,2)-min(A(x1,2)))/(max(A(x1,2))-min(A(x1,2)));
x_new3=(A(x1,3)-min(A(x1,3)))/(max(A(x1,3))-min(A(x1,3)));
x_new4=(A(x1,4)-min(A(x1,4)))/(max(A(x1,4))-min(A(x1,4)));
x_new5=(A(x1,5)-min(A(x1,5)))/(max(A(x1,5))-min(A(x1,5)));
x_new6=(A(x1,6)-min(A(x1,6)))/(max(A(x1,6))-min(A(x1,6)));
x_new7=(A(x1,7)-min(A(x1,7)))/(max(A(x1,7))-min(A(x1,7)));
x_new8=(A(x1,8)-min(A(x1,8)))/(max(A(x1,8))-min(A(x1,8)));
x_new9=(A(x1,9)-min(A(x1,9)))/(max(A(x1,9))-min(A(x1,9)));
x_new10=(A(x1,10)-min(A(x1,10)))/(max(A(x1,10))-min(A(x1,10)));
x_new11=(A(x1,11)-min(A(x1,11)))/(max(A(x1,11))-min(A(x1,11)));
x_new12=(A(x1,12)-min(A(x1,12)))/(max(A(x1,12))-min(A(x1,12)));
x_new13=(A(x1,13)-min(A(x1,13)))/(max(A(x1,13))-min(A(x1,13)));

%% period calculation
x1=find(t>2000);
x=A(:,7);
x_new=x(x1);
x=x_new;
N=mean(x_new);
zerIdx=[];
for i=1:length(x)-1
   if ((x(i)<N && x(i+1)>N))
      zerIdx(end+1)=i; % save index of zero-crossing
   end
end
t1=t(zerIdx); 
for j=1:length(t1)-1
    period1(j)=t1(j+1)-t1(j);
end
period1;
M1=mean(period1);%find out the mean period
Period_of_oscillation=M1

%% ploting of time series 

data=xlsread('Wild_type_Data.xlsx'); %Loading Experimental data for comparison

T_per1_WT3=data(:,5);
T_per2_WT3=data(:,11);
T_Bmal1_WT3=data(:,17);
T_Rev_WT2=data(:,21);
T_PER1_WT1=data(:,23);
T_PER2_WT1=data(:,27);


per1_WT3=(data(:,6)-min(data(:,6)))/(max(data(:,6))-min(data(:,6)));

per2_WT3=(data(:,12)-min(data(:,12)))/(max(data(:,12))-min(data(:,12)));

bmal1_WT3=(data(:,18)-min(data(:,18)))/(max(data(:,18))-min(data(:,18)));

rev_WT2=(data(:,22)-min(data(:,22)))/(max(data(:,22))-min(data(:,22)));

PER1_WT1=(data(:,24)-min(data(:,24)))/(max(data(:,24))-min(data(:,24)));

PER2_WT1=(data(:,28)-min(data(:,28)))/(max(data(:,28))-min(data(:,28)));


T_shift=2000-9+0.6;%To avoid transient;

%To normalize maximum vallue between 0 and 1

T1=find(t>=T_shift & t<=T_shift+M1);

X1=A(:,1);X3=A(:,4); X2=A(:,2); X4=A(:,5);X5=A(:,7);X6=A(:,10);

x1_shift=X1(T1);x2_shift=X2(T1);x3_shift=X3(T1);
x4_shift=X4(T1);x5_shift=X5(T1);x6_shift=X6(T1);

PER1_normalized=((A(:,2))-min(x2_shift))/(max(x2_shift)-min(x2_shift));
PER2_normalized=((A(:,5))-min(x4_shift))/(max(x4_shift)-min(x4_shift));

per1_normalized=(A(:,1)-min(x1_shift))/(max(x1_shift)-min(x1_shift));

per2_normalized=(A(:,4)-min(x3_shift))/(max(x3_shift)-min(x3_shift));

bmal1_normalized=(A(:,7)-min(x5_shift))/(max(x5_shift)-min(x5_shift));

Rev_normalized=(A(:,10)-min(x6_shift))/(max(x6_shift)-min(x6_shift));


subplot(321)
plot(T_per1_WT3,per1_WT3,'ro')
hold on
plot((t-T_shift)*(24/M1),per1_normalized)
title('Per1 mRNA')
axis([0 50 0 1.1])


subplot(322)
plot(T_per2_WT3,per2_WT3,'ro')
hold on
plot((t-T_shift)*(24/M1),per2_normalized)
axis([0 50 0 1.1])
title('Per2 mRNA')

subplot(323)
plot(T_Bmal1_WT3,bmal1_WT3,'ro')
hold on
plot((t-T_shift)*(24/M1),bmal1_normalized)
title('Bmal1 mRNA')
axis([0 50 0 1.1])


subplot(324)
plot(T_Rev_WT2,rev_WT2,'ro')
hold on
plot((t-T_shift)*(24/M1),Rev_normalized)
title('Rev-erb\alpha mRNA')
axis([0 50 0 1.1])

subplot(325)
plot(T_PER1_WT1,PER1_WT1,'ro')
hold on
plot((t-T_shift)*(24/M1),PER1_normalized)
title('PER1 protein')
axis([0 50 0 1.1])


subplot(326)
plot(T_PER2_WT1,PER2_WT1,'ro')
hold on
plot((t-T_shift)*(24/M1),PER2_normalized)
title('PER2 protein')
axis([0 50 0 1.1])
      
function dadt=ode1(t,B)

dadt=zeros(size(B));

Mp1=B(1);P1c=B(2);P1n=B(3);
Mp2=B(4);P2c=B(5);P2n=B(6);
Mb=B(7);B1=B(8);B2=B(9);
Mr=B(10);R=B(11);PB=B(12);PB2=B(13);

%% parameters
vs1=0.45;vs2=1.2;vs3=4.5;vs4=1.23;vs5=0.1;
v1=1.47;v2=0.49;v3=0.42;v4=0.4;v5=1.38;v6=1.67;v7=4.9;v8=0.37;v9=0.6;v10=1.51;v11=0.13;
kd1	=0.11;kd2	=0.09;kd3	=1.07;kd4	=0.03;kd5	=0.2;kd6	=0.08;kd7	=1.34;
kd8	=0.49;kd9	=0.7;kd10	=0.19;kd11	=0.92;kd12	=0.29;kd13	=0.07;
k1	=0.33;k2	=1.7;k3	=1.44;k4	=1.65;k5	=0.87;k6	=1.6;k7	=3.57;
kp1	=1.33;kp2	=0.5;kp3	=0.11;kp4=0.2;
ka1=0.44;ka2=1.66;ka3=1.48;ka4	=1.5;
kI1=6.63;ke1=0.82;ke2	=0.98;ke3	=0.6;ke4	=1.65;
ke5	=1.13;ke6	=1;ke7	=0.3;ke8	=1.05;ke9	=1.7;ke10=3.58;ke11=0.026;
kx1	=0.29;m	=2.65;s	=4.07;w	=5.2;L=0;


L=0;
% per1 loop

dadt(1)=(vs1)*B2^m/(ka1^m+B2^m)-v1*Mp1/(ke1+Mp1)-kd1*Mp1+L;
 
dadt(2)=k1*Mp1-v2*P1c/(ke2+P1c)-kd2*P1c;

dadt(3)=k2*P1c-v3*P1n/(ke3+P1n)-kd3*P1n-kp2*P1n*B2+kp1*PB;
% per2 loop

 dadt(4)=(vs2)*B2^m/(ka2^m+B2^m)-v4*Mp2/(ke4+Mp2)-kd4*Mp2+L;

dadt(5)=k3*Mp2-v5*P2c/(ke5+P2c)-kd5*P2c;

dadt(6)=k4*P2c-v6*P2n/(ke6+P2n)-kd6*P2n-kp4*P2n*B2+kp3*PB2;

%Bmal loop

dadt(7)=vs3*kI1^2/(kI1^2+R^2+(1/kx1)*R)-v7*Mb/(ke7+Mb)-kd7*Mb+(vs4)*P2n^w/(ka3^w+P2n^w);

dadt(8)=k5*Mb-v8*B1/(ke8+B1)-kd8*B1;

dadt(9)=k6*B1-v9*B2/(ke9+B2)-kd9*B2-kp2*P1n*B2+kp1*PB-kp4*P2n*B2+kp3*PB2;

%rev-erb

dadt(10)=vs5*B2^s/(ka4^s+B2^s)-v10*Mr/(ke10+Mr)-kd10*Mr;

dadt(11)=k7*Mr-v11*R/(ke11+R)-kd11*R;

%PER-BMAL complex

dadt(12)=kp2*P1n*B2-kp1*PB-kd12*PB;

dadt(13)=kp4*P2n*B2-kp3*PB2-kd13*PB2;
