# Supplementary material for: Hypothesis driven single cell dual oscillator mathematical model of circadian rhythms
Source: PLoS One. 2017 May 9;12(5):e0177197. doi: 10.1371/journal.pone.0177197 (PMC5423656; doi:10.1371/journal.pone.0177197)
Supplement: S1 Programs — (ZIP) [file pone.0177197.s010.zip › Prgrams/Nwe_model_Periodlength.m]

function Nwe_model_Periodlength
%This program is for ploting Period length as a function of light intensity

t=0:0.01:1500;
B=1*ones(1,13);% Initial condition

% % %For wild type


light_incrment=0.005;
Tp=0.01:light_incrment:0.05;

for i=1:length(Tp)
  L1(i)=Tp(i);
  L2(i)=Tp(i);
[t,A]=ode45(@ode1,t,B,[],L1(i),L2(i));

%Period claculation
x1=find(t>500);
x=A(:,7);
x_new=x(x1);
x=x_new;
N=mean(x_new);
zerIdx=[];
for ii=1:length(x)-1
   if ((x(ii)<N && x(ii+1)>N))
      zerIdx(end+1)=ii; % save index of zero-crossing
   end
end

t1=t(zerIdx); % display timepoints of zero-crossings
for j=1:length(t1)-1
    period1(j)=t1(j+1)-t1(j);
end
period1;
M1(i)=mean(period1);%find out the mean period
end

%% %per1 mutant
for i=1:length(Tp)
  L1(i)=0;
  L2(i)=Tp(i);
[t,A]=ode45(@ode2,t,B,[],L1(i),L2(i));

%Period claculation
x1=find(t>500);
x=A(:,7);
x_new=x(x1);
x=x_new;
N=mean(x_new);
zerIdx=[];
for ii=1:length(x)-1
   if ((x(ii)<N && x(ii+1)>N))
      zerIdx(end+1)=ii; % save index of zero-crossing
   end
end

t1=t(zerIdx); % display timepoints of zero-crossings
for j=1:length(t1)-1
    period2(j)=t1(j+1)-t1(j);
end
period2;
M1_per1_mut(i)=mean(period2);%find out the mean period
end


%% per2 mutant

for i=1:length(Tp)
  L1(i)=Tp(i);
  L2(i)=0;
[t,A]=ode45(@ode3,t,B,[],L1(i),L2(i));
%Period claculation
x1=find(t>500);
x=A(:,7);
x_new=x(x1);
x=x_new;
N=mean(x_new);
zerIdx=[];
for ii=1:length(x)-1
   if ((x(ii)<N && x(ii+1)>N))
      zerIdx(end+1)=ii; % save index of zero-crossing
   end
end

t1=t(zerIdx); % display timepoints of zero-crossings
for j=1:length(t1)-1
    period3(j)=t1(j+1)-t1(j);
end
period3;
M1_per2_mut(i)=mean(period3);%find out the mean period
end


plot(Tp,M1,'ro')
hold on
plot(Tp,M1_per1_mut,'ko')
hold on
plot(Tp,M1_per2_mut,'bo')
legend('wild type','per1 mutant','per2 mutant')

xlabel('light intensity')
ylabel('period length (hr)')

function dadt=ode1(t,B,L1,L2)
dadt=zeros(size(B));

Mp1=B(1);P1c=B(2);P1n=B(3);
Mp2=B(4);P2c=B(5);P2n=B(6);
Mb=B(7);B1=B(8);B2=B(9);
Mr=B(10);R=B(11);PB=B(12);PB2=B(13);


%% Wild type
  vs4=1.23;
  
v1=1.47;v2=0.49;v3=0.42;v4=0.44;
v5=1.38;v6=1.67;v7=4.9;v8=0.37;v9=0.6;v10=1.51;v11=0.13;

kd1	=0.11;kd2	=0.09;kd3	=1.07;kd4	=0.03;kd5	=0.2;kd6	=0.08;kd7	=1.34;
kd8	=0.49;kd9	=0.7;kd10	=0.19;kd11	=0.92;kd12	=0.29;kd13	=0.07;

k1	=0.33;k2	=1.7;k3	=1.44;k4	=1.65;k5	=0.87;k6	=1.6;k7	=3.57;

kk=1.05;

kp1	=1.33;kp2	=0.5;kp3	=0.11;kp4	=0.18;

 ka1=0.44;ka2=1.66;ka3=1.48;ka4	=1.5;

 kI1=6.63;
 
ke1=0.82;ke2	=0.98;ke3	=0.6;ke4	=1.65;
ke5	=1.13;ke6	=1;ke7	=0.3;ke8	=1.05;ke9	=1.7;ke10=3.58;ke11=0.026;

kx1	=0.29;
m	=2.65;s	=4.07;w	=5.2;

%% *****************************************************************
%% parameter for LL
vs1=0.45;vs2=2.08;vs3=4;vs4=0.78;vs5=0.1;
 kp1=0.1;kp2=0.17 ;
 kp3=0.11;
 kd12=0.29;kd13=0.07;
 k3=0.5;k4=1;kd4=0.01;kd5=0.1;
 kp2=0.17;v1=0.44;kp4=0.6;
 


 
%% parameter for PRC
dadt(1)=(vs1)*B2^m/(ka1^m+B2^m)-v1*Mp1/(ke1+Mp1)-kd1*Mp1+L1;
 
dadt(2)=k1*Mp1-v2*P1c/(ke2+P1c)-kd2*P1c;
 
dadt(3)=k2*P1c-v3*P1n/(ke3+P1n)-kd3*P1n-kp2*P1n*B2+kp1*PB;
 
%per2 loop
 dadt(4)=(vs2)*B2^m/(ka2^m+B2^m)-v4*Mp2/(ke4+Mp2)-kd4*Mp2+L1;
 
dadt(5)=k3*Mp2-v5*P2c/(ke5+P2c)-kd5*P2c;
 
dadt(6)=k4*P2c-v6*P2n/(ke6+P2n)-kd6*P2n-kp4*P2n*B2+kp3*PB2;
 
%Bmal loop
dadt(7)=vs3*kI1^2/(kI1^2+R^2+(1/kx1)*R)-v7*Mb/(ke7+Mb)-kd7*Mb+(vs4)*P2n^w/(ka3^w+P2n^w);
 
dadt(8)=k5*Mb-v8*B1/(ke8+B1)-kd8*B1;
 
dadt(9)=k6*B1-v9*B2/(ke9+B2)-kd9*B2-kp2*P1n*B2+kp1*PB-kp4*P2n*B2+kp3*PB2;
 
%rev-erb
dadt(10)=vs5*B2^s/(ka4^s+B2^s)-v10*Mr/(ke10+Mr)-kd10*Mr;
 
dadt(11)=k7*Mr-v11*R/(ke11+R)-kd11*R;
 
%PER-BMAL complex
 
dadt(12)=kp2*P1n*B2-kp1*PB-kd12*PB;
 
dadt(13)=kp4*P2n*B2-kp3*PB2-kd13*PB2;
function dadt=ode2(t,B,L1,L2)

dadt=zeros(size(B));

Mp1=B(1);P1c=B(2);P1n=B(3);
Mp2=B(4);P2c=B(5);P2n=B(6);
Mb=B(7);B1=B(8);B2=B(9);
Mr=B(10);R=B(11);PB=B(12);PB2=B(13);


vs4=1.23;
 
v1=1.47;v2=0.49;v3=0.42;v4=0.44;
v5=1.38;v6=1.67;v7=4.9;v8=0.37;v9=0.6;v10=1.51;v11=0.13;

kd1	=0.11;kd2	=0.09;kd3	=1.07;kd4	=0.03;kd5	=0.2;kd6	=0.08;kd7	=1.34;
kd8	=0.49;kd9	=0.7;kd10	=0.19;kd11	=0.92;kd12	=0.29;kd13	=0.07;

k1	=0.33;k2	=1.7;k3	=1.44;k4	=1.65;k5	=0.87;k6	=1.6;k7	=3.57;

kk=1.05;

kp1	=1.33;kp2	=0.5;kp3	=0.11;kp4	=0.18;

 ka1=0.44;ka2=1.66;ka3=1.48;ka4	=1.5;

 kI1=6.63;
 
ke1=0.82;ke2	=0.98;ke3	=0.6;ke4	=1.65;
ke5	=1.13;ke6	=1;ke7	=0.3;ke8	=1.05;ke9	=1.7;ke10=3.58;ke11=0.026;

kx1	=0.29;
m	=2.65;s	=4.07;w	=5.2;

%% *****************************************************************
%% parameter for LL
vs1=0;vs2=2;vs3=4;vs4=0.78;vs5=0.1;

 kp1=0.1;kp2=0.17 ;
 kp3=0.11;kp4=0.7;
 kd12=0.29;kd13=0.07;
 k3=0.5;k4=1;kd4=0.01;kd5=0.1;
 
v1=0.44;

 % per1 loop

dadt(1)=(vs1)*B2^m/(ka1^m+B2^m)-v1*Mp1/(ke1+Mp1)-kd1*Mp1;
 
dadt(2)=k1*Mp1-v2*P1c/(ke2+P1c)-kd2*P1c;

dadt(3)=k2*P1c-v3*P1n/(ke3+P1n)-kd3*P1n-kp2*P1n*B2+kp1*PB;
% per2 loop

 dadt(4)=(vs2)*B2^m/(ka2^m+B2^m)-v4*Mp2/(ke4+Mp2)-kd4*Mp2+L2;

dadt(5)=k3*Mp2-v5*P2c/(ke5+P2c)-kd5*P2c;

dadt(6)=k4*P2c-v6*P2n/(ke6+P2n)-kd6*P2n-kp4*P2n*B2+kp3*PB2;

%Bmal loop

dadt(7)=vs3*kI1^2/(kI1^2+R^2+(1/kx1)*R)-v7*Mb/(ke7+Mb)-kd7*Mb+(vs4)*P2n^w/(ka3^w+P2n^w);

dadt(8)=k5*Mb-v8*B1/(ke8+B1)-kd8*B1;

dadt(9)=k6*B1-v9*B2/(ke9+B2)-kd9*B2-kp2*P1n*B2+kp1*PB-kp4*P2n*B2+kp3*PB2;

%rev-erb

dadt(10)=vs5*B2^s/(ka4^s+B2^s)-v10*Mr/(ke10+Mr)-kd10*Mr;

dadt(11)=k7*Mr-v11*R/(ke11+R)-kd11*R;

%PER-BMAL complex

dadt(12)=kp2*P1n*B2-kp1*PB-kd12*PB;

dadt(13)=kp4*P2n*B2-kp3*PB2-kd13*PB2;

function dadt=ode3(t,B,L1,L2)

dadt=zeros(size(B));

Mp1=B(1);P1c=B(2);P1n=B(3);
Mp2=B(4);P2c=B(5);P2n=B(6);
Mb=B(7);B1=B(8);B2=B(9);
Mr=B(10);R=B(11);PB=B(12);PB2=B(13);


vs4=1.23;
 
v4=0.44;
v5=1.38;v6=1.67;v7=4.9;v8=0.37;v9=0.6;v10=1.51;v11=0.13;

kd2	=0.09;kd4	=0.03;kd5	=0.2;kd6	=0.08;kd7	=1.34;
kd8	=0.49;kd9	=0.7;kd10	=0.19;kd11	=0.92;

k2	=1.7;k3	=1.44;k4	=1.65;k5	=0.87;k6	=1.6;k7	=3.57;


 ka1=0.44;ka2=1.66;ka3=1.48;ka4	=1.5;

 kI1=6.63;
 
ke1=0.82;ke2	=0.98;ke3	=0.6;ke4	=1.65;
ke5	=1.13;ke6	=1;ke7	=0.3;ke8	=1.05;ke9	=1.7;ke10=3.58;ke11=0.026;

kx1	=0.29;
m	=2.65;s	=4.07;w	=5.2;


%% *****************************************************************
%% parameter for LL
vs1=4;vs2=0;vs3=4.5;vs5=0.5;
 kp1=0.1;kp2=1.9 ;
 kp3=0.11;kp4=0.18;
 kd12=0.29;kd13=0.07;
 v1=0.44;v3=1.67;k1=2.5;v2=1.38;kd3=0.08;kd1=0.1;
 
 %% *****************************
 
 % per1 loop

dadt(1)=(vs1)*B2^m/(ka1^m+B2^m)-v1*Mp1/(ke1+Mp1)-kd1*Mp1+L1;
 
dadt(2)=k1*Mp1-v2*P1c/(ke2+P1c)-kd2*P1c;

dadt(3)=k2*P1c-v3*P1n/(ke3+P1n)-kd3*P1n-kp2*P1n*B2+kp1*PB;
% per2 loop

 dadt(4)=(vs2)*B2^m/(ka2^m+B2^m)-v4*Mp2/(ke4+Mp2)-kd4*Mp2;

dadt(5)=k3*Mp2-v5*P2c/(ke5+P2c)-kd5*P2c;

dadt(6)=k4*P2c-v6*P2n/(ke6+P2n)-kd6*P2n-kp4*P2n*B2+kp3*PB2;

%Bmal loop

dadt(7)=vs3*kI1^2/(kI1^2+R^2+(1/kx1)*R)-v7*Mb/(ke7+Mb)-kd7*Mb+(vs4)*P2n^w/(ka3^w+P2n^w);

dadt(8)=k5*Mb-v8*B1/(ke8+B1)-kd8*B1;

dadt(9)=k6*B1-v9*B2/(ke9+B2)-kd9*B2-kp2*P1n*B2+kp1*PB-kp4*P2n*B2+kp3*PB2;

%rev-erb

dadt(10)=vs5*B2^s/(ka4^s+B2^s)-v10*Mr/(ke10+Mr)-kd10*Mr;

dadt(11)=k7*Mr-v11*R/(ke11+R)-kd11*R;

%PER-BMAL complex

dadt(12)=kp2*P1n*B2-kp1*PB-kd12*PB;

dadt(13)=kp4*P2n*B2-kp3*PB2-kd13*PB2;
