# Supplementary material for: Hypothesis driven single cell dual oscillator mathematical model of circadian rhythms
Source: PLoS One. 2017 May 9;12(5):e0177197. doi: 10.1371/journal.pone.0177197 (PMC5423656; doi:10.1371/journal.pone.0177197)
Supplement: S1 Programs — (ZIP) [file pone.0177197.s010.zip › Prgrams/Peaking_Time_Calculation.m]

function Peaking_Time_Calculation
t=0:0.01:2000;
B=0.1*ones(1,13);
PP=3:1:20;

PP1=0:4:24;%only for ploting Dawn and Dusk
Dawn=(24-PP1)/2;
Dusk=Dawn+PP1;

for i=1:length(PP)
photoperiod=PP(i);
[t,A]=ode45(@ode1,t,B,[],photoperiod);

x1=A(:,1);x2=A(:,4);

k1=find(t>1000);

k=find(x1==max(x1(k1)));
kk=find(x2==max(x2(k1)));

peaking_time_per1=t(k);
peaking_time_per2=t(kk);

per1_peak_ExT(i)=mod(peaking_time_per1(end),24)+((24-photoperiod)/2);% Convert to ExT
per2_peak_ExT(i)=mod(peaking_time_per2(end),24)+((24-photoperiod)/2);% Convert to ExT


end

subplot(121)
plot(per1_peak_ExT,PP,'r');
hold on
h1=area(Dawn,PP1);
set(h1, 'FaceColor', 'y')
alpha(.5)
hold on
h2=area(Dusk,PP1);
set(h2, 'FaceColor', 'y')
alpha(.5)
title('per1 peaking time')
axis([0 24 0 24])


subplot(122)
plot(per2_peak_ExT,PP,'r');
hold on
h1=area(Dawn,PP1);
set(h1, 'FaceColor', 'y')
alpha(.5)
hold on
h2=area(Dusk,PP1);
set(h2, 'FaceColor', 'y')
alpha(.5)
title('per2 peaking time')
axis([0 24 0 24])

function dadt=ode1(t,B,photoperiod)

dadt=zeros(size(B));

Mp1=B(1);P1c=B(2);P1n=B(3);
Mp2=B(4);P2c=B(5);P2n=B(6);
Mb=B(7);B1=B(8);B2=B(9);
Mr=B(10);R=B(11);PB=B(12);PB2=B(13);

%% parameters
vs1=0.45;vs2=1.2;vs3=4.5;vs4=1.23;vs5=0.1;
v1=1.47;v2=0.49;v3=0.42;v4=0.4;v5=1.38;v6=1.67;v7=4.9;v8=0.37;v9=0.6;v10=1.51;v11=0.13;
kd1	=0.11;kd2	=0.09;kd3	=1.07;kd4	=0.03;kd5	=0.2;kd6	=0.08;kd7	=1.34;
kd8	=0.49;kd9	=0.7;kd10	=0.19;kd11	=0.92;kd12	=0.29;kd13	=0.07;
k1	=0.33;k2	=1.7;k3	=1.44;k4	=1.65;k5	=0.87;k6	=1.6;k7	=3.57;
kp1	=1.33;kp2	=0.5;kp3	=0.11;kp4=0.2;
ka1=0.44;ka2=1.66;ka3=1.48;ka4	=1.5;
kI1=6.63;ke1=0.82;ke2	=0.98;ke3	=0.6;ke4	=1.65;
ke5	=1.13;ke6	=1;ke7	=0.3;ke8	=1.05;ke9	=1.7;ke10=3.58;ke11=0.026;
kx1	=0.29;m	=2.65;s	=4.07;w	=5.2;L=0;

 a=0.1;
 L=(a/2)*square(2*pi*(1/24)*t,(photoperiod/24)*100)+(a/2);
 
 
%% without gating
L1=1;L2=1;

%%  with gating*******************************************************

% T=24;L_max=1;
% 
% L1=L_max/2;
%  
% t1=3.5*T/24;t2=15*T/24;t3=22*T/24;t4=T;
%  
% y1=(L_max)*((t2)/(T/1.3));
% y2=(L_max)*((t1)/(T/1.3));
%  
% 
% if mod(t,T)<=t1       
%       L2=y2;
% elseif  mod(t,T)>t1  & mod(t,T)<=t2
%     L2=(L_max)*mod(t,T)/(T/1.3);
% elseif  mod(t,T)>t2  & mod(t,T)<=t3
%     L2=y1;
% elseif  mod(t,T)>t3 & mod(t,T)<=t4
%     L2=(y2-y1)*((mod(t,T)-t3)/(t4-t3))+y1;
% else
%     L2=y2;
% end
 %% ********************************************************************
% per1 loop

dadt(1)=(vs1)*B2^m/(ka1^m+B2^m)-v1*Mp1/(ke1+Mp1)-kd1*Mp1+L*L1;
 
dadt(2)=k1*Mp1-v2*P1c/(ke2+P1c)-kd2*P1c;

dadt(3)=k2*P1c-v3*P1n/(ke3+P1n)-kd3*P1n-kp2*P1n*B2+kp1*PB;
% per2 loop

 dadt(4)=(vs2)*B2^m/(ka2^m+B2^m)-v4*Mp2/(ke4+Mp2)-kd4*Mp2+L*L2;

dadt(5)=k3*Mp2-v5*P2c/(ke5+P2c)-kd5*P2c;

dadt(6)=k4*P2c-v6*P2n/(ke6+P2n)-kd6*P2n-kp4*P2n*B2+kp3*PB2;

%Bmal loop

dadt(7)=vs3*kI1^2/(kI1^2+R^2+(1/kx1)*R)-v7*Mb/(ke7+Mb)-kd7*Mb+(vs4)*P2n^w/(ka3^w+P2n^w);

dadt(8)=k5*Mb-v8*B1/(ke8+B1)-kd8*B1;

dadt(9)=k6*B1-v9*B2/(ke9+B2)-kd9*B2-kp2*P1n*B2+kp1*PB-kp4*P2n*B2+kp3*PB2;

%rev-erb

dadt(10)=vs5*B2^s/(ka4^s+B2^s)-v10*Mr/(ke10+Mr)-kd10*Mr;

dadt(11)=k7*Mr-v11*R/(ke11+R)-kd11*R;

%PER-BMAL complex

dadt(12)=kp2*P1n*B2-kp1*PB-kd12*PB;

dadt(13)=kp4*P2n*B2-kp3*PB2-kd13*PB2;
