# Supplementary material for: Hypothesis driven single cell dual oscillator mathematical model of circadian rhythms
Source: PLoS One. 2017 May 9;12(5):e0177197. doi: 10.1371/journal.pone.0177197 (PMC5423656; doi:10.1371/journal.pone.0177197)
Supplement: S1 Programs — (ZIP) [file pone.0177197.s010.zip › Prgrams/per1_per2_LD1212.xlsx]

## Sheet: Sheet1
T_per1	per1	T_per2	per2
8	11.7379	8	12.3239
12	13.3903	12	17.6056
16	8.8889	16	18.5211
20	3.8177	20	14.1549
0	3.1339	0	3.7324
4	4.8433	4	2.5352
