# Supplementary material for: Hypothesis driven single cell dual oscillator mathematical model of circadian rhythms
Source: PLoS One. 2017 May 9;12(5):e0177197. doi: 10.1371/journal.pone.0177197 (PMC5423656; doi:10.1371/journal.pone.0177197)
Supplement: S1 Programs — (ZIP) [file pone.0177197.s010.zip › Prgrams/Period_sensitivity.m]

function Period_sensitivity

%% This is the program for performing sensitivity analysis.
%Backward integration method is adapted from... 
%Izhikevich EM. Dynamical systems in neuroscience. MIT press; 2005.

Q=period_sensitivity_New_model(@F_New_model,0:0.01:1200,ones(1,13));

function Q=period_sensitivity_New_model(F_New_model,t,x0);


tran=1; % the number of skipped cycles

dx1 = 0.000001; dx2 = 0.000001; dx3 = 0.000001; dx4 = 0.000001;
dx5 = 0.000001; dx6 = 0.000001;dx7 = 0.000001; dx8 = 0.000001;
dx9 = 0.000001; dx10 = 0.000001;dx11= 0.000001;dx12 = 0.000001;dx13 = 0.000001;

Q(1,:)=feval(F_New_model,0,x0)'; % initial point;
[t,x] = ode23s(F_New_model,t,x0); % find limit cycle
dP=0.000001;

x1=x(:,1);

%% period calculation for unpertubed

k=1+find(x1(2:end-1)>x1(1:end-2) & x1(2:end-1)>x1(3:end));

period1=t(k(end))-t(k(end-1));%period of refernce series
%% ************************************************************

for k=1:tran
Q(length(t),:)=Q(1,:); % initial point;

for i=length(t):-1:2 % backward integration 
L = [(feval(F_New_model,t(i),x(i,:)+[dx1 0 0 0 0 0 0 0 0 0 0 0 0])-feval(F_New_model,t(i),x(i,:)))/dx1,...
(feval(F_New_model,t(i),x(i,:)+[0 dx2 0 0 0 0 0 0 0 0 0 0 0])-feval(F_New_model,t(i),x(i,:)))/dx2,...
(feval(F_New_model,t(i),x(i,:)+[0 0 dx3 0 0 0 0 0 0 0 0 0 0])-feval(F_New_model,t(i),x(i,:)))/dx3,...
(feval(F_New_model,t(i),x(i,:)+[0 0 0 dx4 0 0 0 0 0 0 0 0 0])-feval(F_New_model,t(i),x(i,:)))/dx4,....
(feval(F_New_model,t(i),x(i,:)+[0 0 0 0 dx5 0 0 0 0 0 0 0 0])-feval(F_New_model,t(i),x(i,:)))/dx5,...
(feval(F_New_model,t(i),x(i,:)+[0 0 0 0 0 dx6 0 0 0 0 0 0 0])-feval(F_New_model,t(i),x(i,:)))/dx6,...
(feval(F_New_model,t(i),x(i,:)+[0 0 0 0 0 0 dx7 0 0 0 0 0 0])-feval(F_New_model,t(i),x(i,:)))/dx7,...
(feval(F_New_model,t(i),x(i,:)+[0 0 0 0 0 0 0 dx8 0 0 0 0 0])-feval(F_New_model,t(i),x(i,:)))/dx8,...
(feval(F_New_model,t(i),x(i,:)+[0 0 0 0 0 0 0 0 dx9 0 0 0 0])-feval(F_New_model,t(i),x(i,:)))/dx9,...
(feval(F_New_model,t(i),x(i,:)+[0 0 0 0 0 0 0 0 0 dx10 0 0 0])-feval(F_New_model,t(i),x(i,:)))/dx10...
(feval(F_New_model,t(i),x(i,:)+[0 0 0 0 0 0 0 0 0 0 dx11 0 0])-feval(F_New_model,t(i),x(i,:)))/dx11...
(feval(F_New_model,t(i),x(i,:)+[0 0 0 0 0 0 0 0 0 0 0 dx12 0])-feval(F_New_model,t(i),x(i,:)))/dx12...
(feval(F_New_model,t(i),x(i,:)+[0 0 0 0 0 0 0 0 0 0 0 0 dx13])-feval(F_New_model,t(i),x(i,:)))/dx13];

Q(i-1,:)= Q(i,:) + (t(i)-t(i-1))*(Q(i,:)*L);

end;
end;

dphidx = Q/(Q(1,:)*feval(F_New_model,0,x0)); % normalization

%% ***************************************************
% clasical Local phase sensitivity calculation (dx/dp) n x t matrix (for a
% single parameter)

%Imlement the equation dS/dt=JS + df/dp;

n=length(x0);
dxdp(:,1)=zeros(n,1);

[t,xp]=ode23s(@F1_New_model,t,x0,[],dP);

for k=1:tran
    
for i=1:length(t)-1
    
L = [(feval(F_New_model,t(i),x(i,:)+[dx1 0 0 0 0 0 0 0 0 0 0 0 0])-feval(F_New_model,t(i),x(i,:)))/dx1,...
(feval(F_New_model,t(i),x(i,:)+[0 dx2 0 0 0 0 0 0 0 0 0 0 0])-feval(F_New_model,t(i),x(i,:)))/dx2,...
(feval(F_New_model,t(i),x(i,:)+[0 0 dx3 0 0 0 0 0 0 0 0 0 0])-feval(F_New_model,t(i),x(i,:)))/dx3,...
(feval(F_New_model,t(i),x(i,:)+[0 0 0 dx4 0 0 0 0 0 0 0 0 0])-feval(F_New_model,t(i),x(i,:)))/dx4,....
(feval(F_New_model,t(i),x(i,:)+[0 0 0 0 dx5 0 0 0 0 0 0 0 0])-feval(F_New_model,t(i),x(i,:)))/dx5,...
(feval(F_New_model,t(i),x(i,:)+[0 0 0 0 0 dx6 0 0 0 0 0 0 0])-feval(F_New_model,t(i),x(i,:)))/dx6,...
(feval(F_New_model,t(i),x(i,:)+[0 0 0 0 0 0 dx7 0 0 0 0 0 0])-feval(F_New_model,t(i),x(i,:)))/dx7,...
(feval(F_New_model,t(i),x(i,:)+[0 0 0 0 0 0 0 dx8 0 0 0 0 0])-feval(F_New_model,t(i),x(i,:)))/dx8,...
(feval(F_New_model,t(i),x(i,:)+[0 0 0 0 0 0 0 0 dx9 0 0 0 0])-feval(F_New_model,t(i),x(i,:)))/dx9,...
(feval(F_New_model,t(i),x(i,:)+[0 0 0 0 0 0 0 0 0 dx10 0 0 0])-feval(F_New_model,t(i),x(i,:)))/dx10...
(feval(F_New_model,t(i),x(i,:)+[0 0 0 0 0 0 0 0 0 0 dx11 0 0])-feval(F_New_model,t(i),x(i,:)))/dx11...
(feval(F_New_model,t(i),x(i,:)+[0 0 0 0 0 0 0 0 0 0 0 dx12 0])-feval(F_New_model,t(i),x(i,:)))/dx12...
(feval(F_New_model,t(i),x(i,:)+[0 0 0 0 0 0 0 0 0 0 0 0 dx13])-feval(F_New_model,t(i),x(i,:)))/dx13];
    
    dfdp=(feval(@F1_New_model,t(i),xp(i,:),dP)-feval(@F1_New_model,t(i),xp(i,:),0))/dP;
    
    dxdp(:,i+1)=dxdp(:,i)+(t(i+1)-t(i))*(L*(dxdp(:,i))+dfdp);
end
end
%********************************************************************
for i=1:length(t);
    dphidp(i,1)=dphidx(i,:)*dxdp(:,i);%Cumulative phase sensitivity
end
%%  pIPRC=(d/dt)(dphi/dp)
 pIPRC=diff(dphidp);
%% %%%%%%%%%%%%%%%%%%%%%%%%%%%%%%%%

 tau=23.75/0.01;
 ind3=round(25*tau);

 period_sensitivity=abs(dphidp(ind3+tau)-dphidp(ind3))% absolute value of period sensitivity


function dx = F_New_model(t,x);
B=x;

Mp1=B(1);P1c=B(2);P1n=B(3);
Mp2=B(4);P2c=B(5);P2n=B(6);
Mb=B(7);B1=B(8);B2=B(9);
Mr=B(10);R=B(11);PB=B(12);PB2=B(13);

%% parameters
vs1=0.45;vs2=1.2;vs3=4.5;vs4=1.23;vs5=0.1;
v1=1.47;v2=0.49;v3=0.42;v4=0.4;v5=1.38;v6=1.67;v7=4.9;v8=0.37;v9=0.6;v10=1.51;v11=0.13;
kd1	=0.11;kd2	=0.09;kd3	=1.07;kd4	=0.03;kd5	=0.2;kd6	=0.08;kd7	=1.34;
kd8	=0.49;kd9	=0.7;kd10	=0.19;kd11	=0.92;kd12	=0.29;kd13	=0.07;
k1	=0.33;k2	=1.7;k3	=1.44;k4	=1.65;k5	=0.87;k6	=1.6;k7	=3.57;
kp1	=1.33;kp2	=0.5;kp3	=0.11;kp4=0.2;
ka1=0.44;ka2=1.66;ka3=1.48;ka4	=1.5;
kI1=6.63;ke1=0.82;ke2	=0.98;ke3	=0.6;ke4	=1.65;
ke5	=1.13;ke6	=1;ke7	=0.3;ke8	=1.05;ke9	=1.7;ke10=3.58;ke11=0.026;
kx1	=0.29;m	=2.65;s	=4.07;w	=5.2;L=0;

% per1 loop

dMp1=(vs1)*B2^m/(ka1^m+B2^m)-v1*Mp1/(ke1+Mp1)-kd1*Mp1;
 
dP1c=k1*Mp1-v2*P1c/(ke2+P1c)-kd2*P1c;

dP1n=k2*P1c-v3*P1n/(ke3+P1n)-kd3*P1n-kp2*P1n*B2+kp1*PB;
% per2 loop

 dMp2=(vs2)*B2^m/(ka2^m+B2^m)-v4*Mp2/(ke4+Mp2)-kd4*Mp2;

dP2c=k3*Mp2-v5*P2c/(ke5+P2c)-kd5*P2c;

dP2n=k4*P2c-v6*P2n/(ke6+P2n)-kd6*P2n-kp4*P2n*B2+kp3*PB2;

%Bmal loop

dMb=vs3*kI1^2/(kI1^2+R^2+(1/kx1)*R)-v7*Mb/(ke7+Mb)-kd7*Mb+(vs4)*P2n^w/(ka3^w+P2n^w);

dB1=k5*Mb-v8*B1/(ke8+B1)-kd8*B1;

dB2=k6*B1-v9*B2/(ke9+B2)-kd9*B2-kp2*P1n*B2+kp1*PB-kp4*P2n*B2+kp3*PB2;

%rev-erb

dMr=vs5*B2^s/(ka4^s+B2^s)-v10*Mr/(ke10+Mr)-kd10*Mr;

dR=k7*Mr-v11*R/(ke11+R)-kd11*R;

%PER-BMAL complex

dPB=kp2*P1n*B2-kp1*PB-kd12*PB;

dPB2=kp4*P2n*B2-kp3*PB2-kd13*PB2;

dx=[dMp1;dP1c;dP1n;dMp2;dP2c;dP2n;dMb;dB1;dB2;dMr;dR;dPB;dPB2];

function dx = F1_New_model(t,x,dP);
B=x;
Mp1=B(1);P1c=B(2);P1n=B(3);
Mp2=B(4);P2c=B(5);P2n=B(6);
Mb=B(7);B1=B(8);B2=B(9);
Mr=B(10);R=B(11);PB=B(12);PB2=B(13);

%% parameters

kd4	=0.03+dP;

vs1=0.45;vs2=1.2;vs3=4.5;vs4=1.23;vs5=0.1;

v1=1.47;v2=0.49;v3=0.42;v4=0.4;v5=1.38;v6=1.67;v7=4.9;v8=0.37;v9=0.6;v10=1.51;v11=0.13;

kd1	=0.11;kd2	=0.09;kd3	=1.07;kd5	=0.2;kd6	=0.08;kd7	=1.34;

kd8	=0.49;kd9	=0.7;kd10	=0.19;kd11	=0.92;kd12	=0.29;kd13	=0.07;

k1	=0.33;k2	=1.7;k3	=1.44;k4	=1.65;k5	=0.87;k6	=1.6;k7	=3.57;

kp1	=1.33;kp2	=0.5;kp3	=0.11;kp4=0.2;

ka1=0.44;ka2=1.66;ka3=1.48;ka4	=1.5;

kI1=6.63;ke1=0.82;ke2	=0.98;ke3	=0.6;ke4	=1.65;

ke5	=1.13;ke6	=1;ke7	=0.3;ke8	=1.05;ke9	=1.7;ke10=3.58;ke11=0.026;

kx1	=0.29;m	=2.65;s	=4.07;w	=5.2;L=0;

% per1 loop

dMp1=(vs1)*B2^m/(ka1^m+B2^m)-v1*Mp1/(ke1+Mp1)-kd1*Mp1;
 
dP1c=k1*Mp1-v2*P1c/(ke2+P1c)-kd2*P1c;

dP1n=k2*P1c-v3*P1n/(ke3+P1n)-kd3*P1n-kp2*P1n*B2+kp1*PB;
% per2 loop

 dMp2=(vs2)*B2^m/(ka2^m+B2^m)-v4*Mp2/(ke4+Mp2)-kd4*Mp2;

dP2c=k3*Mp2-v5*P2c/(ke5+P2c)-kd5*P2c;

dP2n=k4*P2c-v6*P2n/(ke6+P2n)-kd6*P2n-kp4*P2n*B2+kp3*PB2;

%Bmal loop

dMb=vs3*kI1^2/(kI1^2+R^2+(1/kx1)*R)-v7*Mb/(ke7+Mb)-kd7*Mb+(vs4)*P2n^w/(ka3^w+P2n^w);

dB1=k5*Mb-v8*B1/(ke8+B1)-kd8*B1;

dB2=k6*B1-v9*B2/(ke9+B2)-kd9*B2-kp2*P1n*B2+kp1*PB-kp4*P2n*B2+kp3*PB2;

%rev-erb

dMr=vs5*B2^s/(ka4^s+B2^s)-v10*Mr/(ke10+Mr)-kd10*Mr;

dR=k7*Mr-v11*R/(ke11+R)-kd11*R;

%PER-BMAL complex

dPB=kp2*P1n*B2-kp1*PB-kd12*PB;

dPB2=kp4*P2n*B2-kp3*PB2-kd13*PB2;

dx=[dMp1;dP1c;dP1n;dMp2;dP2c;dP2n;dMb;dB1;dB2;dMr;dR;dPB;dPB2];
