# Supplementary material for: Hypothesis driven single cell dual oscillator mathematical model of circadian rhythms
Source: PLoS One. 2017 May 9;12(5):e0177197. doi: 10.1371/journal.pone.0177197 (PMC5423656; doi:10.1371/journal.pone.0177197)
Supplement: S1 Programs — (ZIP) [file pone.0177197.s010.zip › Prgrams/Photo period per2M.xlsx]

## Sheet: Sheet1
T_SD_per1_per2M	SD_per1_per2M	T_LD_per1_per2M	LD_per1_per2M	T_SD_per2_per1M	SD_per2_per1M	T_LD_per2_per1M	LD_per2_per1M
0.1463	0.3241	0	0.5234	0	0.2106	0	0.2998
3.0732	0.7735	2.7805	0.4898	2.8907	0.2643	3.0565	0.3585
6	1	6	0.821	6.1931	0.2803	5.8685	0.3773
9.2195	0.9693	9.0732	0.7079	9.0444	0.2887	8.9798	0.376
12.1463	0.6529	11.7073	0.595	12.0942	0.6205	11.8807	0.7948
15.0732	0.2284	14.7805	1	14.9353	0.5613	14.9817	0.8635
18	0.3985	18.2927	0.5272	18.3009	1	17.8233	0.6823
21.2195	0.3702	21.0732	0.5412	21.1149	0.7587	21.0369	1
24.1463	0.2791	23.7073	0.5077	24.0338	0.2182	23.7837	0.4498
