# Supplementary material for: Hypothesis driven single cell dual oscillator mathematical model of circadian rhythms
Source: PLoS One. 2017 May 9;12(5):e0177197. doi: 10.1371/journal.pone.0177197 (PMC5423656; doi:10.1371/journal.pone.0177197)
Supplement: S1 Programs — (ZIP) [file pone.0177197.s010.zip › Prgrams/Photo period wild.xlsx]

## Sheet: Sheet1
Sd_T_per1	SD_per1	LD_T_per1	LD_per1	SD_T_per2	SD_per2	LD_T_per2	LD_Per2
0	0.2939	0	0.4412	0.1082	0.2605	0.0432	0.2933
3.2393	0.2008	2.963	0.309	3.313	0.3613	3.1313	0.2667
9.2761	0.2445	5.7778	0.6072	6.1008	0.3109	6.0034	0.7733
12.0736	0.9765	9.1852	0.7302	9.0314	0.2857	9.0955	0.7733
15.1656	0.6056	12	0.9819	11.8647	0.9244	11.9009	0.8267
17.9632	0.5598	15.1111	0.7332	14.6464	0.916	15.1126	0.64
21.3497	0.3319	18.0741	0.7754	17.8537	1	21.0474	0.9467
24.1472	0.2861	21.1852	0.4569	20.8789	0.3277	23.9077	0.3733
		24.1481	0.3829	23.9668	0.2269
