# Supplementary material for: Hypothesis driven single cell dual oscillator mathematical model of circadian rhythms
Source: PLoS One. 2017 May 9;12(5):e0177197. doi: 10.1371/journal.pone.0177197 (PMC5423656; doi:10.1371/journal.pone.0177197)
Supplement: S1 Programs — (ZIP) [file pone.0177197.s010.zip › Prgrams/PRC_data.xlsx]

## Sheet: Sheet1
t_wild	p_wild	t_per1 M	p_per1M	t_per2M	p_per2M
0	0.3727	0.1849	1.193	0.2196	1.1656
2	-0.0621	2.0068	0.3386	2.1199	0.7868
4	0.1863	4.0572	0.7055	4.058	-0.1524
6	-0.3416	6.0101	-0.1207	6.0571	0.059
8	-0.0932	8.009	-0.6628	8.055	0.1819
10	-0.0621	10.0614	-0.0687	10.1886	0.2757
12	-0.7143	11.9687	-1.1221	12.0741	-1.1946
14	-2.0807	13.9923	-3.8233	14.1097	-1.6321
16	-2.1429	15.9942	-4.0246	16.0638	-1.3913
18	-1.5528	18.0305	-0.277	18.1199	-0.3243
20	-0.0932	20.0034	1.198	20.1295	0.6541
22	0.5901	22.0496	1.0819	22.1326	1.1605
24	0.3106	24.054	1.1648	24.1755	1.254
