# Supplementary material for: Hypothesis driven single cell dual oscillator mathematical model of circadian rhythms
Source: PLoS One. 2017 May 9;12(5):e0177197. doi: 10.1371/journal.pone.0177197 (PMC5423656; doi:10.1371/journal.pone.0177197)
Supplement: S1 Programs — (ZIP) [file pone.0177197.s010.zip › Prgrams/README.txt]

We provide here the description of the each Matlab files that are used to generate the figures along with the excel files.

Programs are developed in Matlab R2013a  

Machine specification:2GHz Intel core i7 4510u CPU

******************************************************************************************* 

1.actogram_R.m

This is a function file to plot the double actogram of coupled  ME oscillator

This function is called by the program named 'coupled_Model.m'

This function requires 11 input arguments to execute and they are

t: Time
x1:Time series-1 for M activity
th1: Threshold for defining M activity
per1 = period (typically 24h)
days1: Number of days for M activity
rep1: Number of repetition for M activity (1 for single actogram, 2 for double actogram)
x2:Time series-2 for E activity
th2: Threshold for defining E activity
per2 = period (typically 24h)
days2: Number of days for E activity
rep2: Number of repetition for E activity (1 for single actogram, 2 for double actogram)


******************************************************************************************* 

2. coupled_Model.m

This program is for the splitting pattern that shown in the 'Fig 13.C'.

For  'S7_Fig B' uncomment the lines 231-246.

For 'S7_Fig A' uncomment the lines 250-263.

This program requires 'actogram_R.m' file for plotting actogram of activity pattern

(Estimated time to run the program 25 sec)

******************************************************************************************* 

3. New_model_Entrainment.m

This is the program to simulate entrainment of the single cell oscillator without gating variable as shown in 'Fig 7'.

The program requires the following excel files:

'Photo period wild.xlsx'   : For wild type experimental data points (LD 18:6, LD 6:18)

'Photo period per2M.xlsx'  : For mutant experimental data points (LD 18:6, LD 6:18)

'per1_per2_LD1212.xlsx'    : For wild type experimental data points (LD 12:12)

(Estimated time to run the program 235 sec)


******************************************************************************************* 
4. New_model_Entrainment_with_gating.m

This is the program to simulate entrainment of the single cell oscillator with gating variable as shown in 'Fig 7'.

The program requires the following excel files:

'Photo period wild.xlsx'   : For wild type experimental data points (LD 18:6, LD 6:18)

'Photo period per2M.xlsx'  : For mutant experimental data points (LD 18:6, LD 6:18)

'per1_per2_LD1212.xlsx'    : For wild type experimental data points (LD 12:12)

(Estimated time to run the program 235 sec)

******************************************************************************************


5. New_model_per1mutant_DD.m

This is the program to simulate the per1 mutant along with experimental data as shown in 'Fig 5 A-C'.

The program requires the excel files'Mutant_time_series.xlsx' to run mutant experimental data

(Estimated time to run the program 15 sec)


******************************************************************************************* 

6. New_model_per1mutant_PRC.m

This is the program for PRC of per1 mutant along with experimental data as shown in 'Fig 6F'.
 
Number of points in the simulation can be increased by changing the variable 'number_of_points_required'.

For PRC with Gating variable lines 136-159 should be uncommented ('Fig 6I')

For PRC with Gating variable-2 uncomment the lines 162-164 and change P_light=0.2 at line 14  ('S2 Fig E')

The program required one excel files, 'PRC_data.xlsx' for experimental PRC  data

(Estimated time to run the program 350 sec to run and the number_of_points_required=24)


******************************************************************************************* 

7. New_model_per2_mutant_DD

This is the program to simulate the model for per2 mutant (ldc) along with experimental data as shown in 'Fig 5 D-F'.

The program requires the excel file 'Mutant_time_series.xlsx' to run the experimental data

(Estimated time to run the program 15 sec)

******************************************************************************************* 

8. New_model_per2mutant_PRC.m


This program runs PRC of per2 mutant as shown in 'Fig 6G'. 

For PRC with Gating variable uncomment the lines 139-142 ('Fig 6J')

For PRC with Gating variable-2 uncomment the lines 146-148 and change P_light=0.2 at line 17  ('S2 Fig F')

Number of points in the simulation can be increased by changing the variable 'number_of_points_required'


The program requires the excel file 'PRC_data.xlsx' to take experimental PRC  data


(Estimated time to run the program 100 sec)

******************************************************************************************* 

9. New_model_WT_DD.m

This is the program for the WT model simulation in DD along with experimental data as shown in 'Fig 2 A-F'.


This program requires excel file, 'Wild_type_Data.xlsx' for experimental data


(Estimated time to run the program 16 sec)

******************************************************************************************* 

10. New_model_WT_PRC.m

This is the program for PRC of WT as shown in 'Fig 6E'. Number of points in the simulation can be  increased by changing the variable 'number_of_points_required'

For PRC with Gating variable-1 uncomment the lines 145-166 ('Fig 6H')

For PRC with Gating variable-2 uncomment the lines 169-171 and change P_light=0.2 at line 17  ('S2 Fig D')

The program requires excel file, 'PRC_data.xlsx' for experimental PRC  data


(Estimated time to run the program 109 sec)

*******************************************************************************************

11. Nwe_model_Periodlength.m

This program is for plotting the period length as a function of light intensity as shown in 'Fig 10 B'

(Estimated time to run the program 116 sec)

*******************************************************************************************

12. Peaking_Time_Calculation.m

This program shows the peaking time of per1 and per2 under different photo periods  as shown in 'Fig 9 A,B'

For 'Fig 9 E,F' lines 88-108 are to be uncommented

(Estimated time to run the program 82 sec)

************************************************************************************************

13. Period_sensitivity.m

This program performs period sensitivity analysis of our model.

This program will give the absolute value of the period sensitivity of a parameter.

Here we shown the period sensitivity of the parameter  'kd4' for which value it will give is 45.381.

Period sensitivity for the rest of the parameters can be calculated by adding 'dP' term to the corresponding parameter as given in line 170. 

(Estimated time to run the program 100 sec)
*************************************************************************************************************

14. New_model.ode

It is an ODE file, that can be run in the xppaut to generate bifurcation diagram as shown in the Fig 3

***********END***********************************************************************************************
