# Supplementary material for: Hypothesis driven single cell dual oscillator mathematical model of circadian rhythms
Source: PLoS One. 2017 May 9;12(5):e0177197. doi: 10.1371/journal.pone.0177197 (PMC5423656; doi:10.1371/journal.pone.0177197)
Supplement: S1 Programs — (ZIP) [file pone.0177197.s010.zip › Prgrams/Wild_type_Data.xlsx]

## Sheet: Sheet1
T1	per1 (Bae 2001)	T2	per1 (Bae 2001)	T3	per1 (Repprt)	T4	per2(Bae 2001)	T5	per2(Bae 2001)	T6	per2 (Repprt)	T7	Bmal1(Bae 2001)	T8	Bmal1(Bae 2001)	T9	Bmal11 (Repprt)	T10	Rev_erb (forger)	T11	Rev_erb (Punia)	T12	PER1(Bae 2001)	T13	PER1 (Repprt)	T14	PER2(Bae 2001)	T15	PER2 (Repprt)
0	0.419	0	0.4409	3	75.3676	0	0.5054	0	0.3794	0	33.7979	0	0.3543	0	0.541	0	35.715	0.7546	0.6033	2	0.7548	0	30.8628	0	11.2226	0	24.1034	0	8.9101
4	0.4888	4	0.5399	6	99.6324	4	0.5784	4	0.4496	3	51.5679	4	0.3216	4	0.55	3	36.9088	4.6028	0.9989	6	0.8774	6	100.032	2	11.9224	6	75.2867	4	4.0616
8	0.4465	8	0.7187	9	81.9853	8	0.7521	8	0.5588	6	99.6516	8	0.3679	8	0.5289	6	0.3708	8.2667	0.563	10	0.6563	12	430.985	4	7.8786	12	449.927	6	14.544
12	0.373	12	0.4498	15	3.3088	12	0.6467	12	0.4656	9	97.9094	12	0.4007	12	0.5418	9	11.4474	12.3305	0.2077	14	0.4633	18	167.648	6	18.7965	18	247.388	8	45.761
16	0.3785	16	0.4095	18	0.7353	16	0.5557	16	0.4781	15	44.5993	16	0.4082	16	0.5299	12	92.8577	15.9385	0.2877	18	0.5055	24	25.9	8	46.5036	24	21.1178	10	87.5184
20	0.3439	20	0.3895	21	1.8382	20	0.5641	20	0.4385	18	1.3937	20	0.4235	20	0.6309	15	99.9069	20.4115	0.3709	26	0.7548	30	100.032	10	84.7938	30	75.2867	12	99.097
24	0.4213	24	0.4397	27	75.3676	24	0.5042	24	0.3802	21	18.1185	24	0.3533	24	0.5371	18	100.734	24.1662	0.5139	30	0.8774	36	430.985	12	99.728	36	449.927	14	79.0352
28	0.4888	28	0.5399	30	99.6324	28	0.5784	28	0.4496	24	34.4948	28	0.3216	28	0.5508	21	81.7785	28.5158	0.9305	34	0.6563	42	167.648	14	79.2591	42	247.388	16	60.4297
32	0.4465	32	0.7187	33	81.9853	32	0.7521	32	0.5588	27	51.5679	32	0.3679	32	0.5289	24	36.8139	32.5394	0.4665	38	0.4633	48	25.9	16	61.3449	48	21.1178	18	30.9131
36	0.373	36	0.4498	39	3.3088	36	0.6467	36	0.4656	30	99.6516	36	0.4007	36	0.5418	27	36.9088	36.2825	0.2446	42	0.5055			18	41.9717			20	19.9424
40	0.3785	40	0.4095	42	0.7353	40	0.5557	40	0.4781	33	97.9094	40	0.4082	40	0.5299	30	0.3708	40.358	0.2542	50	0.7548			20	15.2983			22	13.3424
44	0.3439	44	0.3895	45	1.8382	44	0.5641	44	0.4385	39	44.5993	44	0.4235	44	0.6309	33	11.4474	44.0115	0.4569					22	8.6971			24	8.9119
48	0.4213	48	0.4397			48	0.5042	48	0.3802	42	1.3937	48	0.3533	48	0.5371	36	92.8577							24	10.1277			28	4.0616
										45	18.1185					39	99.9069							26	11.9224			30	14.544
										48	34.4948					42	100.734							28	7.8786			32	45.761
																45	81.7785							30	18.7965			34	87.5184
																48	36.8139							32	46.5036			36	99.097
																								34	84.7938			38	79.0352
																								36	99.728			40	60.4297
																								38	79.2591			42	30.9131
																								40	61.3449			44	19.9424
																								42	41.9717			46	13.3424
																								44	15.2983			48	8.9119
																								46	8.6971
																								48	10.1277
