# Supplementary material for: Hypothesis driven single cell dual oscillator mathematical model of circadian rhythms
Source: PLoS One. 2017 May 9;12(5):e0177197. doi: 10.1371/journal.pone.0177197 (PMC5423656; doi:10.1371/journal.pone.0177197)
Supplement: S2 Table — The model parameters to simulate wild type and mutants under both DD and LD conditions are provided in the excel file. The file contains two sheets. In the sheet named 'single cell DD and LL', the parameters all the estimated and modified parameters are provided. In the second sheet named 'ME oscillator', we provide all the parameters that are used to simulate splitting for ME oscillators. This also includes the parameter for coupling agents VIP and AVP. (XLSX) [file pone.0177197.s012.xlsx]

## Sheet: Single cell DD and LL
parameters	Description	Unit	Parameters used for DD and LD	Parameters used for LL condition
			WT	WT	per1 mutant	per2 mutant
vs1	Maximum rate of per1 mRNA transcription	nMh-1	0.45	0.45	0	4
vs2	Maximum rate of per2 mRNA transcription	nMh-1	1.2	2.08	2	0
vs3	Maximum rate of Bmal1 mRNA transcription (Inhibitor Rev-erbα)	nMh-1	4.5	4	4	4.5
vs4	Maximum rate of Bmal1 transcription( activator PER2)	nMh-1	1.23	0.78	0.78	1.23
vs5	Maximum rate of Rev_erbα mRNA transcription	nMh-1	0.1	0.1	0.1	0.5
v1	maximum rate of per1 mRNA degradation	nMh-1	1.47	0.44	0.44	0.44
v2	maximum rate of PER1 protein (c) degradation	nMh-1	0.49	0.49	0.49	1.38
v3	maximum rate of PER1 protein (n) degradation	nMh-1	0.42	0.42	0.42	1.67
v4	maximum rate of per2 mRNA degradation	nMh-1	0.4	0.44	0.44	0.44
v5	maximum rate of PER2 protein (c) degradation	nMh-1	1.38	1.38	1.38	1.38
v6	maximum rate of PER2 protein (n) degradation	nMh-1	1.67	1.67	1.67	1.67
v7	maximum rate of Bmal1 mRNA degradation	nMh-1	4.9	4.9	4.9	4.9
v8	maximum rate of BMAL1 protein (c) degradation	nMh-1	0.37	0.37	0.37	0.37
v9	maximum rate of BMAL1 protein (n) degradation	nMh-1	0.6	0.6	0.6	0.6
v10	maximum rate of Rev-erbα mRNA degradation	nMh-1	1.51	1.51	1.51	1.51
v11	maximum rate of REV-ERB protein degradation	nMh-1	0.13	0.13	0.13	0.13
kd1	Exponential degradation constant for per1 mRNA	h-1	0.11	0.11	0.11	0.1
kd2	Exponential degradation constant for PER1 protein (c )	h-1	0.09	0.09	0.09	0.09
kd3	Exponential degradation constant for PER1 protein (n )	h-1	1.07	1.07	1.07	0.08
kd4	Exponential degradation constant for per2 mRNA	h-1	0.03	0.01	0.01	0.03
kd5	Exponential degradation constant for PER2 protein (c )	h-1	0.2	0.1	0.1	0.2
kd6	Exponential degradation constant for PER2 protein (n )	h-1	0.08	0.08	0.08	0.08
kd7	Exponential degradation constant for Bmal1 mRNA	h-1	1.34	1.34	1.34	1.34
kd8	Exponential degradation constant for BMAL1 protein (c )	h-1	0.49	0.49	0.49	0.49
kd9	Exponential degradation constant for BMAL1 protein (n )	h-1	0.7	0.7	0.7	0.7
kd10	Exponential degradation constant for Rev-erbα mRNA	h-1	0.19	0.19	0.19	0.19
kd11	Exponential degradation constant for Rev-erbα protein	h-1	0.92	0.92	0.92	0.92
kd12	Exponential degradation constant for PER1-BMAL complex	h-1	0.29	0.29	0.29	0.29
kd13	Exponential degradation constant for PER2-BMAL complex	h-1	0.07	0.07	0.07	0.07
k1	Rate constant for synthesis of PER1 protein (c )	h-1	0.33	0.33	0.33	2.5
k2	Rate constant for synthesis of PER1 protein (n)	h-1	1.7	1.7	1.7	1.7
k3	Rate constant for synthesis of PER2 protein (c )	h-1	1.44	0.5	0.5	1.44
k4	Rate constant for synthesis of PER2 protein (n)	h-1	1.65	1	1	1.65
k5	Rate constant for synthesis of BMAL1 protein (c )	h-1	0.87	0.87	0.87	0.87
k6	Rate constant for synthesis of BMAL1 protein (n)	h-1	1.6	1.6	1.6	1.6
k7	Rate constant for synthesis of REV-ERB protein (n)	h-1	3.57	3.57	3.57	3.57
kp1	Rate constant for dissociation of PER1-BMAL1 complex	nM-1h-1	1.33	0.1	0.1	0.1
kp2	Rate constant for formation of PER1-BMAL complex	nM-1h-1	0.5	0.17	0.17	1.9
kp3	Rate constant for dissociation of PER2-BMAL1 complex	nM-1h-1	0.11	0.11	0.11	0.11
kp4	Rate constant for formation of PER2-BMAL complex	nM-1h-1	0.2	0.6	0.7	0.18
ka1	Activation constant enhancement of per1 mRNA	nM	0.44	0.44	0.44	0.44
ka2	Activation constant enhancement of per2 mRNA	nM	1.66	1.66	1.66	1.66
ka3	Activation constant enhancement of Bmal1 mRNA	nM	1.48	1.48	1.48	1.48
ka4	Activation constant enhancement of Rev-erbα mRNA	nM	1.5	1.5	1.5	1.5
kI1	Inhibition constant for repression of Bmal1 (REV-ERB as repressor)	nM	6.63	6.63	6.63	6.63
ke1	Michaelis constant for degradation of per1 mRNA	nM	0.82	0.82	0.82	0.82
ke2	Michaelis constant for degradation of PER1 protein (c)	nM	0.98	0.98	0.98	0.98
ke3	Michaelis constant for degradation of PER1 protein (n)	nM	0.6	0.6	0.6	0.6
ke4	Michaelis constant for degradation of per2 mRNA	nM	1.65	1.65	1.65	1.65
ke5	Michaelis constant for degradation of PER2 protein (c)	nM	1.13	1.13	1.13	1.13
ke6	Michaelis constant for degradation of PER2 protein (n)	nM	1	1	1	1
ke7	Michaelis constant for degradation of Bmal1 mRNA	nM	0.3	0.3	0.3	0.3
ke8	Michaelis constant for degradation of BMAL1 protein (c)	nM	1.05	1.05	1.05	1.05
ke9	Michaelis constant for degradation of BMAL1 protein (n)	nM	1.7	1.7	1.7	1.7
ke10	Michaelis constant for degradation of Bmal1 mRNA	nM	3.58	3.58	3.58	3.58
ke11	Michaelis constant for degradation of BMAL1 protein	nM	0.026	0.026	0.026	0.026
kx1	Michaelis constant for degradation of Bmal1	nM-1	0.29	0.29	0.29	0.29
m	Hills coefficient for per1 and per2 transcription		2.65	2.65	2.65	2.65
s	Hills coefficient for rev-erbα transcription due to BMAl1 inhibition		4.07	4.07	4.07	4.07
w	Hills coefficient for Bmal1 transcription due to PER2 activation		5.2	5.2	5.2	5.2

## Sheet: ME oscillator 
M oscillator		E oscillator
parameter	values	parameter	values	Unit	Description
vs1m	4	vs1e	0.2	nMh-1	Maximum rate of per1 mRNA transcription
vs2m	2	vs2e	2	nMh-1	Maximum rate of per2 mRNA transcription
vs3m	3.8	vs3e	4	nMh-1	Maximum rate of Bmal1 mRNA transcription (Inhibitor Rev-erbα)
vs4m	1.23	vs4e	0.78	nMh-1	Maximum rate of Bmal1 transcription( activator PER2)
vs5m	0.5	vs5e	0.1	nMh-1	Maximum rate of Rev_erbα mRNA transcription
v1m	0.44	v1e	1.47	nMh-1	Maximum rate of per1 mRNA degradation
v2m	1.38	v2e	0.49	nMh-1	Maximum rate of PER1 protein (c) degradation
v3m	1.67	v3e	0.42	nMh-1	Maximum rate of PER1 protein (n) degradation
v4m	0.44	v4e	0.44	nMh-1	Maximum rate of per2 mRNA degradation
v5m	1.38	v5e	1.38	nMh-1	Maximum rate of PER2 protein (c) degradation
v6m	1.67	v6e	1.67	nMh-1	Maximum rate of PER2 protein (n) degradation
v7m	4.9	v7e	4.9	nMh-1	Maximum rate of Bmal1 mRNA degradation
v8m	0.37	v8e	0.37	nMh-1	Maximum rate of BMAL1 protein (c) degradation
v9m	0.6	v9e	0.6	nMh-1	Maximum rate of BMAL1 protein (n) degradation
v10m	1.51	v10e	1.51	nMh-1	Maximum rate of Rev-erbα mRNA degradation
v11m	0.13	v11e	0.13	nMh-1	Maximum rate of REV-ERB protein degradation
kd1m	0.05	kd1e	0.11	h-1	Exponential degradation constant for per1 mRNA
kd2m	0.09	kd2e	0.09	h-1	Exponential degradation constant for PER1 protein (c )
kd3m	0.08	kd3e	1.07	h-1	Exponential degradation constant for PER1 protein (n )
kd4m	0.03	kd4e	0.01	h-1	Exponential degradation constant for per2 mRNA
kd5m	0.2	kd5e	0.1	h-1	Exponential degradation constant for PER2 protein (c )
kd6m	0.08	kd6e	0.08	h-1	Exponential degradation constant for PER2 protein (n )
kd7m	1.34	kd7e	1.34	h-1	Exponential degradation constant for Bmal1 mRNA
kd8m	0.49	kd8e	0.49	h-1	Exponential degradation constant for BMAL1 protein (c )
kd9m	0.7	kd9e	0.7	h-1	Exponential degradation constant for BMAL1 protein (n )
kd10m	0.19	kd10e	0.19	h-1	Exponential degradation constant for Rev-erbα mRNA
kd11m	0.92	kd11e	0.92	h-1	Exponential degradation constant for Rev-erbα protein
kd12m	0.29	kd12e	0.29	h-1	Exponential degradation constant for PER1-BMAL complex
kd13m	0.07	kd13e	0.07	h-1	Exponential degradation constant for PER2-BMAL complex
k1m	2.5	k1e	0.33	h-1	Rate constant for synthesis of PER1 protein (c )
k2m	1.7	k2e	1.7	h-1	Rate constant for synthesis of PER1 protein (n)
k3m	1.44	k3e	0.5	h-1	Rate constant for synthesis of PER2 protein (c )
k4m	1.65	k4e	1	h-1	Rate constant for synthesis of PER2 protein (n)
k5m	0.87	k5e	0.87	h-1	Rate constant for synthesis of BMAL1 protein (c )
k6m	1.6	k6e	1.6	h-1	Rate constant for synthesis of BMAL1 protein (n)
k7m	3.57	k7e	3.57	h-1	Rate constant for synthesis of REV-ERB protein (n)
kp1m	0.1	kp1e	0.1	nM-1h-1	Rate constant for dissociation of PER1-BMAL1 complex
kp2m	1.9	kp2e	0.17	nM-1h-1	Rate constant for formation of PER1-BMAL complex
kp3m	0.11	kp3e	0.11	nM-1h-1	Rate constant for dissociation of PER2-BMAL1 complex
kp4m	0.7	kp4e	0.7	nM-1h-1	Rate constant for formation of PER2-BMAL complex
ka1m	0.44	ka1e	0.44	nM	Activation constant enhancement of per1 mRNA
ka2m	1.66	ka2e	1.66	nM	Activation constant enhancement of per2 mRNA
ka3m	1.48	ka3e	1.48	nM	Activation constant enhancement of Bmal1 mRNA
ka4m	1.5	ka4e	1.5	nM	Activation constant enhancement of Rev-erbα mRNA
kI1m	6.63	kI1e	6.63	nM	Inhibition constant for repression of Bmal1 (REV-ERB as repressor)
ke1m	0.82	ke1e	0.82	nM	Michaelis constant for degradation of per1 mRNA
ke2m	0.98	ke2e	0.98	nM	Michaelis constant for degradation of PER1 protein (c)
ke3m	0.6	ke3e	0.6	nM	Michaelis constant for degradation of PER1 protein (n)
ke4m	1.65	ke4e	1.65	nM	Michaelis constant for degradation of per2 mRNA
ke5m	1.13	ke5e	1.13	nM	Michaelis constant for degradation of PER2 protein (c)
ke6m	1	ke6e	1	nM	Michaelis constant for degradation of PER2 protein (n)
ke7m	0.3	ke7e	0.3	nM	Michaelis constant for degradation of Bmal1 mRNA
ke8m	1.05	ke8e	1.05	nM	Michaelis constant for degradation of BMAL1 protein (c)
ke9m	1.7	ke9e	1.7	nM	Michaelis constant for degradation of BMAL1 protein (n)
ke10m	3.58	ke10e	3.58	nM	Michaelis constant for degradation of Bmal1 mRNA
ke11m	0.026	ke11e	0.026	nM	Michaelis constant for degradation of BMAL1 protein
kx1m	0.29	kx1e	0.29	nM-1	Michaelis constant for degradation of Bmal1
mm	2.65	me	4.07		Hills coefficient for per1 and per2 transcription
sm	4.07	se	2.65		Hills coefficient for rev-erbα transcription due to BMAl1 inhibition
wm	5.2	we	5.2		Hills coefficient for Bmal1 transcription due to PER2 activation
vcm1	0.24	vce1	0.01	nMh-1	Coupling constant
vcm2	0.24	vce2	0.01	nMh-1	Coupling constant
kcm	2	kce	2	nM	Activation constant
kvs1	0.01	kvs2	0.05	h-1	Rate constant for synthesis of neuropeptides
kev1	1	kev2	1	nM	Michaelis constant for degradation of neuropeptides
vv1	0.01	vv2	0.01	nMh-1	Maximum rate of neuropeptides degradation
kdv1	0.05	kdv2	0.05	h-1	Exponential degradation constant for neuropeptides
		β	0.04	nM	Light modulation parameter
