# Supplementary material for: Hypothesis driven single cell dual oscillator mathematical model of circadian rhythms
Source: PLoS One. 2017 May 9;12(5):e0177197. doi: 10.1371/journal.pone.0177197 (PMC5423656; doi:10.1371/journal.pone.0177197)
Supplement: S4 Table — (XLSX) [file pone.0177197.s014.xlsx]

## Sheet: WT_DD
T_per1	per1 [1]	T_per2	per2 [1]	T_Bmal1	Bmal11 [1]	T_Rev	Rev_erb [2]	T_PER1	PER1[3]	T_PER2	PER2[3]
3	75.3676	0	33.7979	0	35.715	2	0.7548	0	30.8628	0	24.1034
6	99.6324	3	51.5679	3	36.9088	6	0.8774	6	100.032	6	75.2867
9	81.9853	6	99.6516	6	0.3708	10	0.6563	12	430.985	12	449.927
15	3.3088	9	97.9094	9	11.4474	14	0.4633	18	167.648	18	247.388
18	0.7353	15	44.5993	12	92.8577	18	0.5055	24	25.9	24	21.1178
21	1.8382	18	1.3937	15	99.9069	26	0.7548	30	100.032	30	75.2867
27	75.3676	21	18.1185	18	100.734	30	0.8774	36	430.985	36	449.927
30	99.6324	24	34.4948	21	81.7785	34	0.6563	42	167.648	42	247.388
33	81.9853	27	51.5679	24	36.8139	38	0.4633	48	25.9	48	21.1178
39	3.3088	30	99.6516	27	36.9088	42	0.5055
42	0.7353	33	97.9094	30	0.3708	50	0.7548
45	1.8382	39	44.5993	33	11.4474
		42	1.3937	36	92.8577
		45	18.1185	39	99.9069
		48	34.4948	42	100.734
				45	81.7785
				48	36.8139
Ref:
[1] Reppert M, and Weaver D (2001) Molecular analysis of mammalian circadian rhythms. AnnRev Phys, 63:647–676.
[2] Punia S, Rumery KK, Elizabeth AY, Lambert CM, Notkins AL, and Weaver DR (2012) Disruption of gene expression rhythms in mice lacking secretory vesicle proteins IA-2 and IA-2β. Am J Physiol Endocrinol Metab 303:762-776.
[3] Bae K, Jin X, Maywood ES, Hastings MH, Reppert SM, and Weaver DR (2001) Differential functions of mper1, mper2, and mper3 in the SCN circadian clock. Neuron 30:525-536.

## Sheet: Mutants_DD
per1 mutant						per2 mutant (ldc)						per2 mutant (Brdm)		Bmal1 mutant				per1-per2 mutant
T_per2	per2 [1]	T_PER2	PER2 [1]	T_Bmal	Bmal1 [1]	T_per1	per1 [1]	T_PER1	PER1 [1]	T_Bmal	Bmal1 [1]	T_per1	per1 [2]	T_per1	per1 [2]	T_per2	per2 [3]	T_per1	per1 [2]
0	0.3929	0	16.7301	0	0.3464	0	0.4412	0	39.3443	0	0.4707	0.0749	51.7523	6.0619	41.9578	5.9601	122.857	0.0398	44.6128
4	0.4463	6	35.3027	4	0.3475	4	0.618	6	141.393	4	0.5348	3.1286	39.182	9.159	18.3848	9.0035	42.8571	3.1745	49.5363
8	0.5786	12	242.462	8	0.3635	8	0.6122	12	245.902	8	0.5164	6.0592	50.8785	12.3243	10.6036	15.2842	22.8571	6.2625	53.8065
12	0.5116	18	116.964	12	0.3795	12	0.4633	18	114.344	12	0.4785	9.0668	37.6542	15.4841	25.717	18.6164	34.2857	9.1159	52.8349
16	0.4423	24	22.6796	16	0.4063	16	0.3835	24	36.8852	16	0.4678	12.0828	38.8558	18.6484	21.8832	21.624	67.1429	12.2966	57.7534
20	0.3948	30	35.3027	20	0.3905	20	0.4004	30	141.393	20	0.5436	17.9247	28.8069	21.8119	21.2072	24.8136	27.1429	18.1745	40.6474
24	0.3913	36	242.462	24	0.3469	24	0.4412	36	245.902	24	0.4714			24.9006	33.1602	27.9782	65.7143
28	0.4463	42	116.964	28	0.3475	28	0.618	42	114.344	28	0.5348			28.0681	15.9054
32	0.5786	48	22.6796	32	0.3635	32	0.6122	48	36.8852	32	0.5164
36	0.5116			36	0.3795	36	0.4633			36	0.4785
40	0.4423			40	0.4063	40	0.3835			40	0.4678
44	0.3948			44	0.3905	44	0.4004			44	0.5436
48	0.3913			48	0.3469	48	0.4412			48	0.4714
[1]Bae K, Jin X, Maywood ES, Hastings MH, Reppert SM, and Weaver DR (2001) Differential functions of mper1, mper2, and mper3 in the SCN circadian clock. Neuron 30:525-536.
[2] Zheng B, Albrecht U, Kaasik K, Sage M, Lu W, Vaishnav S, Li Q, Sun ZS, Eichele G, Bradley A, and Lee CC (2001) Nonredundant roles of the mPer1 and mPer2 genes in the mammalian circadian clock. Cell 105: 683–694.
[3] Bunger MK, Wilsbacher LD, Moran SM, Clendenin C, Radcliffe LA, Hogenesch JB, Simon MC, Takahashi JS, and Bradfield CA (2000) Mop3 is an essential component of the master circadian pacemaker in mammals. Cell 103:1009-1017.

## Sheet: PRC
WT		per1 mutant		per2 mutant
Initial phase	Phase shift	Initial phase	Phase shift	Initial phase	Phase shift
0	0.3727	0.1849	1.193	0.2196	1.1656
2	-0.0621	2.0068	0.3386	2.1199	0.7868
4	0.1863	4.0572	0.7055	4.058	-0.1524
6	-0.3416	6.0101	-0.1207	6.0571	0.059
8	-0.0932	8.009	-0.6628	8.055	0.1819
10	-0.0621	10.0614	-0.0687	10.1886	0.2757
12	-0.7143	11.9687	-1.1221	12.0741	-1.1946
14	-2.0807	13.9923	-3.8233	14.1097	-1.6321
16	-2.1429	15.9942	-4.0246	16.0638	-1.3913
18	-1.5528	18.0305	-0.277	18.1199	-0.3243
20	-0.0932	20.0034	1.198	20.1295	0.6541
22	0.5901	22.0496	1.0819	22.1326	1.1605
24	0.3106	24.054	1.1648	24.1755	1.254
Ref:
[1] Pendergast JS, Friday RC, and Yamazaki S (2010) Photic entrainment of period mutant mice is predicted from their phase response curves. J Neurosci 30:12179-12184

## Sheet: LD
WT [1, 2, 3]																		per2 mutant [1]				per1 mutant [1]
T_6:18_per1	per1_6:18	T_12:12_per1	per1_12:12	T_18:6_per1	per1_18:6	T_6:18_per2	per2_6:18	T_12:12_per2	per2_12:12	T_18:6_per1	per1_18:6	T_8:16	PER1_8:16	PER2_8:16	T_8:16	PER1_16:8	PER2_16:8	T_6:18_per1	per1_6:18	T_18:6_per1	per1_18:6	T_6:18_per2	per2_6:18	T_18:6_per2	per2_18:6
0	0.2939	8	11.7379	0	0.4412	0	0.2605	8	12.3239	0	0.2933	2	85.0463	188.679	1	250.735	385.454	0	0.3241	0	0.5234	0	0.2106	0	0.2998
3	0.2008	12	13.3903	3	0.309	3	0.3613	12	17.6056	3	0.2667	5	62.1237	11.3208	4	76.8298	170.909	3	0.7735	3	0.4898	3	0.2643	3	0.3585
9	0.2445	16	8.8889	6	0.6072	6	0.3109	16	18.5211	6	0.7733	8	58.7285	22.6415	7	61.1642	47.2727	6	1	6	0.821	6	0.2803	6	0.3773
12	0.9765	20	3.8177	9	0.7302	9	0.2857	20	14.1549	9	0.7733	11	78.6663	15.0943	10	299.529	185.454	9	0.9693	9	0.7079	9	0.2887	9	0.376
15	0.6056	0	3.1339	12	0.9819	12	0.9244	0	3.7324	12	0.8267	14	581.758	166.038	13	438.508	250.909	12	0.6529	12	0.595	12	0.6205	12	0.7948
18	0.5598	4	4.8433	15	0.7332	15	0.916	4	2.5352	18	0.64	17	601.741	475.472	16	400.756	450.909	15	0.2284	15	1	15	0.5613	15	0.8635
21	0.3319			18	0.7754	18	1			21	0.9467	20	555.485	524.528	19	322.514	425.454	18	0.3985	18	0.5272	18	1	18	0.6823
24	0.2861			21	0.4569	21	0.3277			24	0.3733	23	555.964	377.358	22	354.744	414.546	21	0.3702	21	0.5412	21	0.7587	21	1
				24	0.3829	24	0.2269											24	0.2791	24	0.5077	24	0.2182	24	0.4498
Ref
[1] Steinlechner S, Jacobmeier B, Scherbarth F, Dernbach H, Kruse F, and Albrecht U (2002) Robust circadian rhythmicity of per1 and per2 mutant mice in constant light, and dynamics of per1 and per2 gene expression under long and short photoperiods. J Biol Rhythms 17:202-209.
[2] Challet E, Poirel VJ, Malan A, and Pévet P (2003) Light exposure during daytime modulates expression of per1 and per2 clock genes in the suprachiasmatic nuclei of mice. J Neurosci Res 72: 629-637.
[3] Nuesslein‐Hildesheim B, O'brien JA, Ebling FJ, Maywood ES, and Hastings MH (2000) The circadian cycle of mPER clock gene products in the suprachiasmatic nucleus of the Siberian hamster encodes both daily and seasonal time. Eur J Neurosci 12:2856-2864.

## Sheet: VIP_AVP
Time	VIP_LD [1]	AVP_DD [2]	AVP_LD [2]
0	120.242	2.1232	2.4606
4	90.0302	3.3079	3.0204
8	87.6133	2.522	2.3557
12	78.5498	1.8534	2.1224
16	112.991	1.912	1.8776
20	116.616	2.1584	1.8192
24	121.45	2.1349	2.6006
Ref
[1] Shinohara K, Tominaga K, Isobe Y, and Inouye ST (1993) Photic regulation of peptides located in the ventrolateral subdivision of the suprachiasmatic nucleus of the rat: daily variations of vasoactive intestinal polypeptide, gastrin-releasing peptide, and neuropeptide Y. J Neurosci 13:793-8.
[2] Tominaga K, Shinohara K, Otori Y, Fukuhara C, and Inouye SIT (1992) Circadian rhythms of vasopressin content in the suprachiasmatic nucleus of the rat. Neuroreport 3:809-812.

## Sheet: PER1_core_shell
T_PER1_core	PER1_core	T_PER1_shell	PER1_shell
0	2.7084	0	7.1582
3	4.5461	3	7.5612
6	4.635	6	6.9836
9	8.2512	9	2.7499
12	7.3916	12	2.7961
15	5.6428	15	3.1995
18	5.4946	18	3.6325
21	1.7302	21	7.2903
Ref
[1]Yan L, Foley NC, Bobula JM, Kriegsfeld LJ, Silver R (2005). Two antiphase oscillations occur in each suprachiasmatic nucleus of behaviorally split hamsters. J Neurosci 25:9017–9026
